# Supplementary material for: Comparing Environmental Impacts of Single-Junction Silicon and Silicon/Perovskite Tandem Photovoltaics–A Prospective Life Cycle Assessment
Source: ACS Sustain Chem Eng. 2024 May 23;12(23):8860–70. doi: 10.1021/acssuschemeng.4c01952 (PMC11167636; doi:10.1021/acssuschemeng.4c01952)
Supplement: Supplementary file 2 — sc4c01952_si_002.xlsx [file sc4c01952_si_002.xlsx]

## Sheet: Cover sheet
SUPPORTING INFORMATION 2
van der Hulst M.K., Magoss D., Massop Y., Veenstra S., van Loon N., Dogan I., Coletti G., Theelen M., Hoeks S., Huijbregts M.A.J., van Zelm R., Hauck M. 2024. Comparing environmental impacts of single-junction silicon and silicon/perovskite tandem photovoltaics – a prospective life cycle assessment. ACS Sustainable Chemistry & Engineering
Grey coloured tab S2-1. contains constant which are used as global parameter in other sheets. Blue coloured tabs S2-2. to S2-7. contain all the calculations for the dynamic life cycle inventories (LCIs). Yellow coloured tab S2-8. contains the dynamic life cycle inventory. Green coloured tabs S2-9. to S2-11. contain all the results. Red coloured tabs S2-12 to S2-14 contain dynamic figures. White c…
Legend
Input	Used for cells that contain fixed numerical values (e.g. raw data, constants, etc.)
Calculation	Used for cells that contain formulas to obtain calculated values
Table of contents
Table S2-1.	Constants
Table S2-2.	Calculations for the LCIs of the perovkite submodule production process from Solliance
Table S2-3.	Calculations for the LCIs of pollucite production
Table S2-4.	Calculations for the LCIs of panel production
Table S2-5.	Calculations for the lifetime electricity output
Table S2-6.	Calculations for the LCIs of installations
Table S2-7.	Calculations for the LCIs of the end-of-life
Table S2-8.	Dynamic life cycle inventory model
Table S2-9.	Characterization factors that were changed or added in the midpoint impact category of climate change
Table S2-10.	Results for the midpoint impact categories of the ReCiPe 2016 life cycle impact assessment method
Table S2-11.	Results for the endpoint impact categories of the ReCiPe 2016 life cycle impact assessment method
Table S2-12.	Dynamic figure for the midpoint-to-endpoint contributions
Table S2-13.	Dynamic figure for the process contributions
Table S2-14.	Dynamic figure for the scenario analyses
Table S2-15.	Numerical values for Figure 3 in the main text
Table S2-16.	Numerical values for Figure 4 in the main text
Table S2-17.	Numerical values for Figure 5 in the main text
Table S2-18.	Numerical values for Figure S.2 in Supporting Information 1
Table S2-19.	Numerical values for Figure S.3 in Supporting Information 1
Table S2-20.	Numerical values for Figure S.4 in Supporting Information 1
Table S2-21.	Numerical values for Figure S.5 in Supporting Information 1
Table S2-22.	Numerical values for Figure S.6 in Supporting Information 1
Table S2-23.	Numerical values for Figure S.7 in Supporting Information 1
Table S2-24.	Numerical values for Figure S.8 in Supporting Information 1
Table S2-25.	Numerical values for Figure S.9 in Supporting Information 1
Table S2-26.	Numerical values for Figure S.10 in Supporting Information 1
Table S2-27.	Numerical values for Figure S.11 in Supporting Information 1
Table S2-28.	Numerical values for Figure S.12 in Supporting Information 1
Table S2-29.	Numerical values for Figure S.13 in Supporting Information 1
Table S2-30.	Numerical values for Figure S.14 in Supporting Information 1
Table S2-31.	Numerical values for Figure S.15 in Supporting Information 1
Table S2-32.	Numerical values for Figure S.16 in Supporting Information 1
Table S2-33.	Numerical values for Figure S.17 in Supporting Information 1
Table S2-34.	Numerical values for Figure S.18 in Supporting Information 1
Table S2-35.	Numerical values for Figure S.19 in Supporting Information 1
Table S2-36.	Numerical values for Figure S.20 in Supporting Information 1
Table S2-37.	Numerical values for Figure S.21 in Supporting Information 1
Table S2-38.	Numerical values for Figure S.22 in Supporting Information 1
Table S2-39.	Numerical values for Figure S.23 in Supporting Information 1
Table S2-40.	List of cited sources

## Sheet: S2-1. Constants
Back to Cover sheet
Table S2-1. Constant which are used as global parameter in other sheets.
	Description	Unit	Value	Comment
	Conversion gram to kilogram	kg/g	0.001
	Conversion kilogram to gram	g/kg	1000
	Conversion kilogram to ton	ton/kg	0.001
	Conversion hour to minutes	min/hr	60
	Conversion year to hours	h/yr	8760
	Conversion µm to m	m/µm	1e-06
	Conversion mm to m	m/mm	0.001
	Conversion mm2 to cm2	cm2/mm2	0.01
	Conversion cm2 to m2	m2/cm2	0.0001
	Conversion L to m3	m3/L	0.001
	Conversion kg water to m3	m3/kg	0.001
	Density diesel, low	kg/m3	820	(Engineering ToolBox, 2003b)
	Density diesel, high	kg/m3	845	(Engineering ToolBox, 2003b)
	Density diesel, average	kg/m3	832.5
	Mass of diesel per MJ	kg/MJ	0.0234	(ecoinvent, 2020)
	Index glass-backsheet PERC	unit	1
	Index glass-glass PERC	unit	2
	Index mono-facial PERC/perovskite tandem	unit	3
	Index bi-facial PERC/perovskite tandem	unit	4
	Index mono-facial PERC/perovskite tandem, 0.5% annual deg.	unit	3
	Index bi-facial PERC/perovskite tandem, 0.5% annual deg.	unit	4
	Index mono-facial PERC/perovskite tandem, 1% annual deg.	unit	5
	Index bi-facial PERC/perovskite tandem, 1% annual deg.	unit	6
	Index mono-facial PERC/perovskite tandem, 2% annual deg.	unit	7
	Index bi-facial PERC/perovskite tandem, 2% annual deg.	unit	8
	Index mono-facial PERC/perovskite tandem, 2% annual deg.	unit	9
	Index bi-facial PERC/perovskite tandem, 3% annual deg.	unit	10
	Index production year 2023	unit	1
	Index production year 2027	unit	2
	Index production year 2030	unit	3
	Index production year 2033	unit	4
	Index production year 2035	unit	5
	Index production year 2040	unit	6
	Index production year 2045	unit	7
	Index production year 2050	unit	8
	light intensity at standard test conditions (STC)	kW/m2	1
	Density polyolefin elastomer	kg/m3	900	Own assumption
	Density silicon	kg/m3	2330	Tab. 16.2, p.209 in (Jungbluth et al., 2012)
	Density glass	kg/m3	2530	CostInsight
	Density ITO	kg/m3	7140	CostInsight
	Density PCBM	kg/m3	1500	CostInsight
	Density SnO2	kg/m3	6950	CostInsight
	Density perovskite	kg/m3	4200	CostInsight
	Density of argon at standard temperature and pressure (STP)	kg/m3	1.7837	(Engineering ToolBox, 2003a)
	Density of oxygen at standard temperature and pressure (STP)	kg/m3	1.429	(Engineering ToolBox, 2003a)
	Density of nitrogen at standard temperature and pressure (STP)	kg/m3	1.2506	(Engineering ToolBox, 2003a)
	mass corrugated board box	kg/m2	0.763	1.22 kg per panel, at a size of 1.6 m2; Table 2 in (de Wild-Scholten et al., 2019)
	mass EUR-pallet	kg	25	Own assumption
	pallet per m2 module	unit/m2	0.05	Table 2 in (de Wild-Scholten et al., 2019)
	mass packaging	kg/m2	2.013
	molecular weight of hydrogen (H)	g/mol	1.008	(ACS, 2019)
	molecular weight of carbon (C)	g/mol	12.01	(ACS, 2019)
	molecular weight of nitrogen (N)	g/mol	14.01	(ACS, 2019)
	molecular weight of oxygen (O)	g/mol	16	(ACS, 2019)
	molecular weight of sodium (Na)	g/mol	22.99	(ACS, 2019)
	molecular weight of aluminium (Al)	g/mol	26.98	(ACS, 2019)
	molecular weight of silicon (Si)	g/mol	28.09	(ACS, 2019)
	molecular weight of calcium (Ca)	g/mol	40.08	(ACS, 2019)
	molecular weight of bromine (Br)	g/mol	79.9	(ACS, 2019)
	molecular weight of rubidium (Rb)	g/mol	85.47	(ACS, 2019)
	molecular weight of iodine (I)	g/mol	126.9	(ACS, 2019)
	molecular weight of Caesium (Cs)	g/mol	132.9	(ACS, 2019)
	molecular weight of lead (Pb)	g/mol	207.2	(ACS, 2019)
	carbon atoms per formamidinium ion	mol/mol	1	[CH5N2]+
	nitrogen atoms per formamidinium ion	mol/mol	2	[CH5N2]+
	hydrogen atoms per formamidinium ion	mol/mol	5	[CH5N2]+
	molecular weight of the formamidium ion (FA)	g/mol	45.07	[CH5N2]+
	molecular weight of formamidinium iodide (FAI)	g/mol	171.97	[CH5N2]+ I-
	atoms of cesium per molecule of cesium iodide	mol/mol	1	CsI
	molecular weight of caesium iodide (CsI)	g/mol	259.8	CsI
	bromide ions per lead(II) bromide molecule	mol/mol	2	PbBr2
	molecular weight of lead(II) bromide (PbBr2)	g/mol	367	PbBr2
	iodide ions per lead(II) iodide molecule	mol/mol	2	PbI2
	molecular weight of lead(II) iodide (PbI2)	g/mol	461	PbI2
	cesium atoms per cesium oxide molecule	mol/mol	2	Cs2O
	molecular weight cesium oxide (Cs2O)	g/mol	281.8	Cs2O
	cesium atoms per pollucite unit cell	mol/mol	0.58	(Cs0.58Na0.15Rb0.04Ca0.02)Σ=0.79Al0.86Si2.15O6·nH2O (Minerology Society of America, 2021)
	sodium atoms per pollucite unit cell	mol/mol	0.15	(Cs0.58Na0.15Rb0.04Ca0.02)Σ=0.79Al0.86Si2.15O6·nH2O (Minerology Society of America, 2021)
	rubidium atoms per pollucite unit cell	mol/mol	0.04	(Cs0.58Na0.15Rb0.04Ca0.02)Σ=0.79Al0.86Si2.15O6·nH2O (Minerology Society of America, 2021)
	calcium atoms per pollucite unit cell	mol/mol	0.02	(Cs0.58Na0.15Rb0.04Ca0.02)Σ=0.79Al0.86Si2.15O6·nH2O (Minerology Society of America, 2021)
	aluminium atoms per pollucite unit cell	mol/mol	0.86	(Cs0.58Na0.15Rb0.04Ca0.02)Σ=0.79Al0.86Si2.15O6·nH2O (Minerology Society of America, 2021)
	silicon atoms per pollucite unit cell	mol/mol	2.15	(Cs0.58Na0.15Rb0.04Ca0.02)Σ=0.79Al0.86Si2.15O6·nH2O (Minerology Society of America, 2021)
	oxygen atoms per pollucite unit cell	mol/mol	7	(Cs0.58Na0.15Rb0.04Ca0.02)Σ=0.79Al0.86Si2.15O6·nH2O (Minerology Society of America, 2021)
	hydrogen atoms per pollucite unit cell	mol/mol	2	(Cs0.58Na0.15Rb0.04Ca0.02)Σ=0.79Al0.86Si2.15O6·nH2O (Minerology Society of America, 2021)
	molecular weight of pollucite	g/mol	282.363	(Cs0.58Na0.15Rb0.04Ca0.02)Σ=0.79Al0.86Si2.15O6·nH2O (Minerology Society of America, 2021)
	ReCiPe 2016	-	RCP
	PVPS 2020 Tab. 3.2 LCIA indicators	-	PVPS
	Individualist	-	I
	Hierarchist	-	H
	Egalitarian	-	E
	Changing foreground only	-	F
	Changing background only	-	B
	Changing foreground and background	-	FB
	Shared Socio-economic Pathway 2 - Baseline Scenario (~3.5°C global mean surface temperature increase by 2100)	-	SSP2-baseline
	Shared Socio-economic Pathway 2 - Representative Concentration Pathway 2.6 (1.6-1.8°C global mean surface temperature increase by 2100)	-	SSP2-RCP26
	Shared Socio-economic Pathway 2 - Representative Concentration Pathway 1.9 (1.2-1.4°C global mean surface temperature increase by 2100)	-	SSP2-RCP19
	Acidification: terrestrial, terrestrial acidification potential (TAP)	kg SO2-eq	TAP
	Climate change, global warming potential (GWP)	kg CO2-eq	GWP
	Ecotoxicity: freshwater, freshwater ecotoxicity potential (FETP)	kg 1,4-DCB-eq	FETP
	Ecotoxicity: marine, marine ecotoxicity potential (METP)	kg 1,4-DCB-eq	METP
	Ecotoxicity: terrestrial, terrestrial ecotoxicity potential (TETP)	kg 1,4-DCB-eq	TETP
	Energy resources: non-renewable, fossil, fossil fuel potential (FFP)	kg oil-eq	FFP
	Eutrophication: freshwater, freshwater eutrophication potential (FEP)	kg P-eq	FEP
	Eutrophication: marine, marine eutrophication potential (MEP)	kg N-eq	MEP
	Human toxicity: carcinogenic, human toxicity potential (HTPc)	kg 1,4-DCB-eq	HTPc
	Human toxicity: non-carcinogenic, human toxicity potential (HTPnc)	kg 1,4-DCB-eq	HTPnc
	Ionising radiation, ionising radiation potential (IRP)	kg Co-60-eq	IRP
	Land use, agricultural land occupation (LOP)	m2*a crop-eq	LOP
	Material resources: metals/minerals, surplus ore potential (SOP)	kg Cu-eq	SOP
	Ozone depletion, ozone depletion potential (ODPinfinite)	kg CFC-11-eq	ODP
	Particulate matter formation, particulate matter formation potential (PMFP)	kg PM2.5-eq	PMFP
	Photochemical oxidant formation: human health, photochemical oxidant formation potential: humans (HOFP)	kg NOx-eq	HOFP
	Photochemical oxidant formation: terrestrial ecosystems, photochemical oxidant formation potential: ecosystems (EOFP)	kg NOx-eq	EOFP
	Water use, water consumption potential (WCP)	cubic meter	WCP
	Climate change, global warming potential (GWP100)	kg CO2-eq	GWP
	Ozone depletion, ozone depletion potential (ODP)	kg CFC-11-eq	ODP
	Human toxicity: carcinogenic, comparative toxic unit for human (CTUh)	CTUh	HTc
	Human toxicity: non-carcinogenic, comparative toxic unit for human (CTUh)	CTUh	HTnc
	Particulate matter formation, impact on human health	disease incidence	PMF
	Ionising radiation: human health, human exposure efficiency relative to u235	kBq U235-eq	IR
	Photochemical oxidant formation: human health, tropospheric ozone concentration increase	kg NMVOC-eq	POFhh
	Acidification, accumulated exceedance (AE)	mol H+-eq	Acid.
	Eutrophication: terrestrial, accumulated exceedance (AE)	mol N-eq	Et
	Eutrophication: freshwater, fraction of nutrients reaching freshwater end compartment (P)	mol P-eq	Efw
	Eutrophication: marine, fraction of nutrients reaching marine end compartment (N)	mol N-eq	Em
	Ecotoxicity: freshwater, comparative toxic unit for ecosystems (CTUe)	CTUe	ETfw
	Water use, user deprivation potential (deprivation-weighted water consumption)	m3 world eq. Deprived	WU
	Material resources: metals/minerals, abiotic depletion potential (ADP): elements (ultimate reserves)	kg Sb-eq	MR
	Energy resources: non-renewable, abiotic depletion potential (ADP): fossil fuels	MJ, net calorific value	ER
	ReCiPe 2016 v1.03, endpoint (H), ecosystem quality, land use	species∙yr	LU
	Cumulative Energy Demand (CED), energy resources: renewable, energy content (HHV)	MJ-eq	CEDr
	Cumulative Energy Demand (CED), energy resources: non-renewable, energy content (HHV)	MJ-eq	CEDnr
	Mono-facial (glass-backsheet) single-junction PERC panel, 0.5% annual degradation rate	-	GBS
	Bi-facial (glass-glass) single-junction PERC panel, 0.5% annual degradation rate	-	GG
	Mono-facial (glass-backsheet) PERC/perovskite tandem panel, 0.5% annual degradation rate	-	MFT_05pct
	Mono-facial (glass-backsheet) PERC/perovskite tandem panel, 1% annual degradation rate	-	MFT_1pct
	Mono-facial (glass-backsheet) PERC/perovskite tandem panel, 2% annual degradation rate	-	MFT_2pct
	Mono-facial (glass-backsheet) PERC/perovskite tandem panel, 3% annual degradation rate	-	MFT_3pct
	Bi-facial (glass-glass) PERC/perovskite tandem panel, 0.5% annual degradation rate	-	BFT_05pct
	Bi-facial (glass-glass) PERC/perovskite tandem panel, 1% annual degradation rate	-	BFT_1pct
	Bi-facial (glass-glass) PERC/perovskite tandem panel, 2% annual degradation rate	-	BFT_2pct
	Bi-facial (glass-glass) PERC/perovskite tandem panel, 3% annual degradation rate	-	BFT_3pct

## Sheet: S2-2. TNO
Back to Cover sheet
Table S2-2. Calculations for the LCIs of the perovkite submodule production process from Solliance. One can use the "+" and "-" symbols on the left of each category to expand or collapse the information for each category, or one can use the "1" and "2" buttons on the top left to expand or collapse all categories.
Perovskite top cell properties
	panel width pilot		0.12	m	Primary data Solliance
	panel width industrial		1.6	m	Primary data Solliance
	number of caesium ions per unit cell		0.15	-	Cs0.15FA0.85PbI2.94Br0.06
	number of formamidinium ions per unit cell		0.85	-	Cs0.15FA0.85PbI2.94Br0.06
	number of lead ions per unit cell		1	-	Cs0.15FA0.85PbI2.94Br0.06
	number of iodide ions per unit cell		2.94	-	Cs0.15FA0.85PbI2.94Br0.06
	number of bromide ions per unit cell		0.06	-	Cs0.15FA0.85PbI2.94Br0.06
	molecular weight of perovskite		643.325	g/mol
	mol_equiv_CsI		0.15	mol/mol	Caesium iodide is the only source of caesium for perovskite, so the amount required is equal to the molar content of caesium in the Perovskite.
	mol_equiv_FAI		0.85	mol/mol	Formamidinium iodide is the only source of formamidinium for perovskite, so the amount required is equal to the molar content of formamidinium in the Perovskite.
	mol_equiv_PbBr2		0.03	mol/mol	There are two atoms of bromide per molecule of lead(II) bromide. Lead(II) bromide is the only source of bromide for perovskite, so the amount required is equal to the molar content of bromide in the Perovskite
	mol_equiv_PbI2		0.97	mol/mol	There are two atoms of iodide per molecule of lead(II) iodide. The amount of iodide required is equal to the molar content of iodide in the Perovskite, minus the iodide already supplied by caesium iodide and formamidium iodide.
	mass of dimethylformamide used as solvent in trial		60	g	CostInsight
	mass of dimethylsulfoxide used as solvent in trial		5	g	CostInsight
	mass of perovskite ink used in trials		65	g
	weight percentage dimethylformamide as solvent		0.923077	%
	weight percentage dimethylsulfoxide as solvent		0.0769231	%
	size scaling factor		0.7		(van der Hulst et al., 2020)
	nameplate power consumption to optimal power consumption		0.75		(DOE, 2014)
Equipment paramaters
	Process	Environment	Width	Dynamic deposition rate	Layer thickness	Speed	Throughput	Nameplate power consumption	Cooling water utilization	Argon consumption	Oxygen consumption	Nitrogen consumption	Scaled throughput (2023)	Scaled throughput (≥2027)
			widthi	ddri	heighti	speedi	throughputi	Pnameplate	wateri			nitrogeni	throughputi,scaled	throughputi,scaled
			m	m*m/min	m	m/min	m2/hour	kW	m3/hour	m3/yr	m3/yr	m3/yr	m2/hour	m2/hour
	Sheet feed in	Atmospheric	1.2			99	7128	2					712.8	9504
	Cleaning	Atmospheric	1.2			9.5	684	100	2				68.4	912
	Inspection	Atmospheric	1.2			99	7128	2					712.8	9504
	Laser ablation P1, P3	Atmospheric	1.2			30	2160	6					216	2880
	Laser ablation P2	Atmospheric	1.2			30	2160	3					216	2880
	Physical vapour deposition	Vacuum	1.5	1.1e-07	1.5e-07	0.733333	66	450	85	3539	295		5.28	70.4
	Thermal curing	Atmospheric	1.2			99	7128	60	1				712.8	9504
	Slot die printing	Atmospheric	1.2			1.1	79.2	5					7.92	105.6
	Atomic layer deposition	Atmospheric	2	4.8e-08	4e-08	1.2	144	5				19008	8.64	115.2
Pilot scale production perovskite top cell
	Layer	Process	Yield of individual process	Layer thickness	Density	Consumed mass for layer	(precursor) Materials	Mass of precursors	Wet/dry ratio	Solvents	Mass of used solvents	Target utilization	Deposition efficiency	Mass of consumed materials	Mass of waste materials	Mass of waste solvents	Electricity consumption (scaled)	Cooling water utilization (scaled)	Argon consumption (scaled)	Oxygen consumption (scaled)
			yieldx	heighti	δi	mlayer,i		mprecursor,i	WDRi		msolvent,i	ηutilization	ηdeposition	mconsumed,i	mwaste material,i	mwaste solvent,i	Ei,scaled	waterscaled,i	argonscaled,i	oxygenscaled,i
			%	m	kg/m3	kg/m2			kg wet/ kg dry			%	%	kg	kg	kg	kWh	m3	kg	kg
	Substrate	Sheet feed in	0.999	0.0011	2530	2.783	Low-iron solar glass							2.78579	0.00278579		0.000419878
		Cleaning	0.998														0.218779	0.0058341
		Inspection	1														0.000419878
	Top contact layer (anode) Indium tin oxide (ITO)	Physical vapour deposition	0.995	1.5e-07	7140	0.001071	ITO					0.88	0.8	0.00152131	0.000450307		10.9094	2.74757	0.0232931	0.00155553
	Scribing	Laser ablation P1	0.998														0.0041568
	Hole transport layer Confidential	Slot die printing	0.9895	6e-08													0.0944726
		Thermal curing	0.999														0.0125964	0.000279919
	Interface layer Confidential	Slot die printing	0.9895														0.0944726
		Thermal curing	0.999														0.0125964	0.000279919
	Absorber layer (Caesium Formamidinium Lead Halide Perovskite Cs0.15FA0.85PbI2.94Br0.06)	Slot die printing	0.9895	6e-07	4200	0.00252	CsI	0.000152651	2.1				0.95	0.000160686	8.03429e-06		0.0944726
							PbBr2	0.000572588						0.000602724	3.01362e-05
							FAI	4.31278e-05						4.53977e-05	2.26989e-06
							PbI2	0.00175163						0.00184382	9.21912e-05
										DMF	0.00255877			0.00255877		0.00255877
										DMSO	0.000213231			0.000213231		0.000213231
		Thermal curing	0.999														0.0125964	0.000279919
	Electron transport layer 1 Phenyl-C61-butyric acid methyl ester (PCBM)	Slot die printing	0.9895	2e-08	1500	3e-05	PCBM		10				0.95	3.15789e-05	1.57895e-06		0.0944726
										Chlorobenzene	0.00027			0.00027		0.00027
		Thermal curing	0.999														0.0125964	0.000279919
	Electron transport layer 2 Tin(IV)-oxide (SnO2)	Slot die printing	0.9895	4e-08	6950	0.000278	SnO2		10				0.95	0.000292632	1.46316e-05		0.0944726
										Butanol	0.002502			0.002502		0.002502
		Thermal curing	0.999														0.0125964	0.000279919
	Scribing	Laser ablation P2	0.998														0.0020784
	Back electrode Indium tin oxide (ITO)	Physical vapour deposition	0.995	1.5e-07	7140	0.001071	ITO					0.88	0.8	0.00152131	0.000450307		10.9094	2.74757	0.0232931	0.00155553
	Scribing	Laser ablation P3	0.998														0.0041568
	Perovskite top cell			1.02e-06		0.00497
Industrial scale production perovskite top cell
	Layer	Process	Yield of individual process	Layer thickness	Density	Consumed mass for layer	(precursor) Materials	Mass of precursors	Wet/dry ratio	Solvents	Mass of used solvents	Target utilization	Deposition efficiency	Mass of consumed materials	Mass of waste materials	Mass of waste solvents	Electricity consumption (scaled)	Cooling water utilization (scaled)	Argon consumption (scaled)	Oxygen consumption (scaled)	Nitrogen consumption (scaled)
			yieldx	hi	δi	mlayer,i					msolvent,i	ηutilization	ηdeposition	mconsumed,i	mwaste material,i	mwaste solvent,i	Ei,scaled	waterscaled,i	argonscaled,i	oxygenscaled,i	nitrogenscaled,i
			%	m	kg/m3	kg/m2			kg wet/ kg dry			%	%	kg	kg	kg	kWh	m3	kg	kg	kg
	Substrate	Sheet feed in	0.999	0.0011	2530	2.783	Low-iron solar glass							2.78579	0.00278579		0.000193038
		Cleaning	0.998														0.100583	0.00268221
		Inspection	1														0.000193038
	Top contact layer (anode) Indium tin oxide (ITO)	Physical vapour deposition	0.995	1.5e-07	7140	0.001071	ITO					0.88	0.8	0.00152131	0.000450307		5.01558	1.26318	0.0107089	0.000715151
	Scribing	Laser ablation P1	0.998														0.00191107
	Hole transport layer Confidential	Slot die printing	0.9895	6e-08													0.0434335
		Thermal curing	0.999														0.00579113	0.000128692
	Interface layer Confidential	Slot die printing	0.9895														0.0434335
		Thermal curing	0.999														0.00579113	0.000128692
	Absorber layer (Caesium Formamidinium Lead Halide Perovskite Cs0.15FA0.85PbI2.94Br0.06)	Slot die printing	0.9895	6e-07	4200	0.00252	CsI	0.000152651	2.1				0.95	0.000160686	8.03429e-06		0.0434335
							PbBr2	0.000572588						0.000602724	3.01362e-05
							FAI	4.31278e-05						4.53977e-05	2.26989e-06
							PbI2	0.00175163						0.00184382	9.21912e-05
										DMF	0			0		0
										DMSO	0.002772			0.002772		0.002772
		Thermal curing	0.999														0.00579113	0.000128692
	Electron transport layer 1 Phenyl-C61-butyric acid methyl ester (PCBM)	Slot die printing	0.9895	2e-08	1500	3e-05	PCBM		10				0.95	3.15789e-05	1.57895e-06		0.0434335
										Chlorobenzene	0.00027			0.00027		0.00027
		Thermal curing	0.999														0.00579113	0.000128692
	Electron transport layer 2 Tin(IV)-oxide (SnO2)	Spatial atomic layer deposition	0.995	4e-08	6950	0.000278	SnO2		0				0.95	0.000292632	1.46316e-05		0.0278447				0.0201494
										Butanol	0			0		0
		-
	Scribing	Laser ablation P2	0.998														0.000955536
	Back electrode Indium tin oxide (ITO)	Physical vapour deposition	0.995	1.5e-07	7140	0.001071	ITO					0.88	0.8	0.00152131	0.000450307		5.01558	1.26318	0.0107089	0.000715151
	Scribing	Laser ablation P3	0.998														0.00191107
	Perovskite top cell			1.02e-06		0.00497

## Sheet: S2-3. Pollucite
Back to Cover sheet
Table S2-3. Calculations for the LCIs of pollucite production.
	Description	unit	Amount	Comment
	Amount of cesium iodide produced in reference process	kg	1	Reference product in Table S2 of (Alberola-Borràs, 2018)
	Moles of cesium iodide produced in reference process	mol	3.84911	1 [kg CsI] * 1000 [gr/kg]/ MW_CsI [g/mol]
	Mass percentage of cesium oxide in raw pollucite ore at Tonca mine in Canada	kg Cs2O/kg raw pollucite ore	0.233	(Tuck, 2019)
	Moles of cesium oxide in 1 kg raw pollucite ore at Tonca mine in Canada	mol Cs2O/kg raw pollucite ore	0.826828	(Cs2O content per kg raw pollucite ore at Tonca mine, Canada [kg Cs2O/kg raw pollucite ore] *1000 [gr/kg]) / MW_Cs2O [g/mol]
	Moles of cesium in 1 kg raw pollucite ore at Tonca mine in Canada	mol Cs/kg raw pollucite ore	1.65366	Cs2O [mol/kg raw pollucite ore] * Cs per Cs2O [mol/mol]
	Mass percentage of cesium oxide in raw pollucite ore at Tonca mine in Canada	kg Cs/kg raw pollucite ore	0.219771	cesium in raw pollucite ore at Tonca mine, Canada [mol Cs/kg raw pollucite ore] * (MW_Cs [g/mol] * 1/1000 [kg/gr])
	Amount of polucite ore consumed for the production of 1 kg cesium iodide	kg/kg CsI	1.69473	kg pollucite/kg CsI in Table S2 of (Alberola-Borràs, 2018)
	Mass percentage of cesium in concentrated pollucite ore used in cesium iodide production	kg Cs/kg conc. pollucite ore	0.301847	(cesium iodide [mol] * cesium per cesium iodide [mol/mol] * MW_cesium [g/mol] * 1/1000 [kg/gr]) / (concentrated pollucite ore used in prodution of cesium iodide [kg/kg CsI] * cesium iodide produced [kg CsI])
	Molar weight contribution of cesium to the molar weight of pollucite	kg Cs/kg pollucite	0.272989	(cesium in pollucite [mol Cs/mol pollucite] * MW_Cs [g/mol]) / MW_pollucite [g/mol] at Tonca mine, Canada
	Recovery efficiency	%	0.95	(Crenna, 2021)
	Amount of raw ore required as input for the production of 1 kg concentrated ore	kg raw ore/kg conc. pollucite ore	1.44575	(concentrated ore required [kg Cs/kg concentrated pollucite ore] / recovery efficiency [%]) / raw ore [kg Cs/ kg raw pollucite ore]
	Pollucite, in ground	kg pollucite/kg conc. pollucite ore	1.16391	(cesium in concentrated ore [kg Cs/kg concentrated pollucite ore] / recovery efficiency [%]) * cesium in pollucite [kg Cs/kg pollucite]
	Cesium (Cs) in pollucite, in ground	kg Cs/kg conc. pollucite ore	0.317733	pollucite in ground [kg pollucite / kg conc. pollucite ore] / molecular weight of pollucite [g/mol]) * moles of cesium in pollucite at the Tonca mine, Canada [mol Cs/mol pollucite] * molecular weight cesium [g/mol]
	Sodium (Na) in pollucite, in ground	kg Na/kg conc. pollucite ore	0.0142148	pollucite in ground [kg pollucite / kg conc. pollucite ore] / molecular weight of pollucite [g/mol]) * moles of sodium in pollucite at the Tonca mine, Canada [mol Na/mol pollucite] * molecular weight sodium [g/mol]
	Rubidium (Rb) in pollucite, in ground	kg Rb/kg conc. pollucite ore	0.0140924	pollucite in ground [kg pollucite / kg conc. pollucite ore] / molecular weight of pollucite [g/mol]) * moles of rubidium in pollucite at the Tonca mine, Canada [mol Rb/mol pollucite] * molecular weight Rubidium [g/mol]
	Calcium (Ca) in pollucite, in ground	kg Ca/kg conc. pollucite ore	0.00330421	pollucite in ground [kg pollucite / kg conc. pollucite ore] / molecular weight of pollucite [g/mol]) * moles of calcium in pollucite at the Tonca mine, Canada [mol Ca/mol pollucite] * molecular weight calcium [g/mol]
	Aluminium (Al) in pollucite, in ground	kg Al/kg conc. pollucite ore	0.0956424	pollucite in ground [kg pollucite / kg conc. pollucite ore] / molecular weight of pollucite [g/mol]) * moles of aluminium in pollucite at the Tonca mine, Canada [mol Al/mol pollucite] * molecular weight aluminium [g/mol]
	Silicon (Si) in pollucite, in ground	kg Si/kg conc. pollucite ore	0.248943	pollucite in ground [kg pollucite / kg conc. pollucite ore] / molecular weight of pollucite [g/mol]) * moles of silicon in pollucite at the Tonca mine, Canada [mol Si/mol pollucite] * molecular weight silicon [g/mol]
	Gangue, in ground	kg gangue/kg conc. pollucite ore	0.751819	raw ore [kg raw ore / kg concentrated pollucite ore] - sum( caesium, sodium, rubidium, calcium, aluminium and silicon, in ground [kg / kg concentrated pollucite ore]
	Reference product: 1 kg concentrated pollucite ore	kg	1	(Crenna, 2021)
	Particulates, < 2.5 um	kg PM<2.5um/kg conc. pollucite ore	0.000145	(Crenna, 2021)
	Particulates, > 10 um	kg PM>10um/kg conc. pollucite ore	0.00145	(Crenna, 2021)
	Particulates, < 2.5 um, and < 10 um	kg 2.5um>PM>10um/kg conc. pollucite ore	0.00131	(Crenna, 2021)
	non-sulfidic taling, off site: dry mass	kg tailing dry mass/kg tailing wet mass	0.7	(Crenna, 2021)
	Non-sulfidic tailing, off site (GLO)| market for	kg non-sulfidic tailing/kg conc. pollucite ore	0.632635	(ore input [kg raw ore/ kg concentrated pollucite ore] - product output [kg concentrated pollucite ore] - particulate matter output [kg PM/kg concentrated pollucite ore]) / dry mass tailings [kg tailing dry mass / kg tailing wet mass]
	Water, river, CA-MB	m3 water from river/kg conc. pollucite ore	0.000189791	tailings [kg non-sulfidic tailing / kg concentrated pollucite ore] - tailings [kg non-sulfidic tailing / kg concentrated pollucite ore] * dry mass talings [kg tailing dry mass / kg tailing wet mass] * density water [1 m3 / 1000 kg]

## Sheet: S2-4. Panels
Back to Cover sheet
Table S2-4. Calculations for the LCIs of panel production
			Müller et al., 2021	2023	2027	2030	2033	2035	2040	2045	2050	Source for "Input" cells
	number of cells per panel	unit	60	60	60	60	60	60	60	60	60	Table 1 (Müller et al., 2021)
	cell type	-	M6	M10	M10	M10	G12	G12	G12	G12	G12	Müller et al., 2021: Table 1 (Müller et al., 2021); 2022-2033: Figure 10 (ITRPV, 2023); 2035-2050: G12 expected to maintain largest market share
	cell width with majority market share	mm	166	182	182	182	210	210	210	210	210	2022-2033: Figure 10 (ITRPV, 2023); 2035-2050: G12 expected to maintain largest market share
	diameter ingot	m	0.233	0.247	0.247	0.247	0.295	0.295	0.295	0.295	0.295	(DS New energy, 2021)
	cross sectional area ingot	m2	0.0426385	0.0479164	0.0479164	0.0479164	0.0683493	0.0683493	0.0683493	0.0683493	0.0683493
	width semi-square indent	m	0.00855	0.00131	0.00131	0.00131	0.00141	0.00141	0.00141	0.00141	0.00141	(DS New energy, 2020)
	area semi-square wafer	m2	0.0274098	0.0331206	0.0331206	0.0331206	0.044096	0.044096	0.044096	0.044096	0.044096
	cell to module losses G-BS PERC	%	0.99	0.99	0.99	0.99	0.99	0.99	0.99	0.99	0.99	Table 1 (Müller et al., 2021)
	cell to module losses G-BS PERC	%	0.97	0.97	0.97	0.97	0.97	0.97	0.97	0.97	0.97	Table 1 (Müller et al., 2021)
	width of PERC panel	m	1.038	1.133	1.133	1.133	1.303	1.303	1.303	1.303	1.303	Müller et al., 2021: 60 cell 166x166mm (M6) assuming half-cell to full-cell does not significantly alter the module dimensions (LONGi, 2022); 2023-2030: 60 cell 182x182 mm (M10) assuming half-cell to full-cell does not significantly alter the module dimensions (Sunrise energy, 2023a); 2033-2050: 60 cell 210x210 mm (G12) assuming half-cell to full-cell does not significantly alter the module dimen…
	length of PERC panel	m	1.755	1.908	1.908	1.908	2.172	2.172	2.172	2.172	2.172	Müller et al., 2021: 60 cell 166x166mm (M6) assuming half-cell to full-cell does not significantly alter the module dimensions (LONGi, 2022); 2023-2030: 60 cell 182x182 mm (M10) assuming half-cell to full-cell does not significantly alter the module dimensions (Sunrise energy, 2023a); 2033-2050: 60 cell 210x210 mm (G12) assuming half-cell to full-cell does not significantly alter the module dimen…
	perimeter of PERC panel	m	5.586	6.082	6.082	6.082	6.95	6.95	6.95	6.95	6.95
	width tandem panel	m	-	0.12	1.133	1.133	1.303	1.303	1.303	1.303	1.303	2023: pilot scale; 2027-2030: 60 cell 182x182 mm (M10) assuming half-cell to full-cell does not significantly alter the module dimensions (Sunrise energy, 2023a); 2033-2050: 60 cell 210x210 mm (G12) assuming half-cell to full-cell does not significantly alter the module dimensions (Sunrise Energy, 2023b)
	length tandem panel	m	-	0.12	1.908	1.908	2.172	2.172	2.172	2.172	2.172	2023: pilot scale; 2027-2030: 60 cell 182x182 mm (M10) assuming half-cell to full-cell does not significantly alter the module dimensions (Sunrise energy, 2023a); 2033-2050: 60 cell 210x210 mm (G12) assuming half-cell to full-cell does not significantly alter the module dimensions (Sunrise Energy, 2023b)
	perimeter of tandem panel	m	-	0.48	6.082	6.082	6.95	6.95	6.95	6.95	6.95
	area PERC modules	m2	1.85	2.16176	2.16176	2.16176	2.83012	2.83012	2.83012	2.83012	2.83012	Müller et al., 2021: Table 1 (Müller et al., 2021)
	area tandem modules	m2	-	0.0144	2.16176	2.16176	2.83012	2.83012	2.83012	2.83012	2.83012
	cell area per m2 module G-BS PERC	m2/m2	0.897946	0.928551	0.928551	0.928551	0.944303	0.944303	0.944303	0.944303	0.944303
	cell area per m2 module G-G PERC	m2/m2	0.91646	0.947696	0.947696	0.947696	0.963773	0.963773	0.963773	0.963773	0.963773
	thickness front glass G-BS PERC	mm	3.2	2.5	2.5	2.5	2.5	2.5	2.5	2.5	2.5	Müller et al., 2021: Table 1 (Müller et al., 2021); 2023-2033: Figure 40 (ITRPV, 2023); 2035-2050: glass thickness assumed constant
	thickness front glass G-G PERC	mm	2	2.5	2.5	2.5	2.5	2.5	2.5	2.5	2.5	Müller et al., 2021: Table 1 (Müller et al., 2021); 2023-2033: Figure 40 (ITRPV, 2023); 2035-2050: glass thickness assumed constant
	thickness back glass PERC	mm	2	2.5	2.5	2.5	2.5	2.5	2.5	2.5	2.5	Müller et al., 2021: Table 1 (Müller et al., 2021); 2023-2033: Figure 40 (ITRPV, 2023); 2035-2050: glass thickness assumed constant
	thickness front glass tandems	mm	-	1.1	1.1	1.1	1.1	1.1	1.1	1.1	1.1	Primary data Solliance
	thickness back glass bi-facial tandem	mm	-	2.5	2.5	2.5	2.5	2.5	2.5	2.5	2.5	2023-2033: Figure 42 (ITRPV, 2023); 2035-2050: glass thickness assumed constant
	thickness wafer	µm	170	155	145	140	137	135	130	125	120	Müller et al., 2021: Table 1 (Müller et al., 2021); 2023-2030: M10 Figure 7 (ITRP, 2023); 2033: M12 Figure 7 (ITRPV, 2023); 2035-2050: extrapolated (1µm/ year)
	thickness diamond wire saw	µm	80	55	48	45	42	40	35	30	25	Müller et al., 2021: Table 1 (Müller et al., 2021); 2023-2033: Figure 6 (ITRP, 2023); 2035-2050: extrapolated (1µm/year)
	thickness encapsulant PERC	µm	450	450	450	450	450	450	450	450	450	Table 1 (Müller et al., 2021)
	thickness encapsulant tandem	µm	-	460	460	460	460	460	460	460	460	Primary data Solliance
	thickness perovskite sub-module (excl. glass)		-	1.02e-06	1.02e-06	1.02e-06	1.02e-06	1.02e-06	1.02e-06	1.02e-06	1.02e-06
	mass glass G-BS PERC	kg/m2	8.096	6.325	6.325	6.325	6.325	6.325	6.325	6.325	6.325
	mass glass G-G PERC	kg/m2	10.12	12.65	12.65	12.65	12.65	12.65	12.65	12.65	12.65
	mass glass mono-facial tandem	kg/m2	-	2.783	2.783	2.783	2.783	2.783	2.783	2.783	2.783
	mass glass bi-facial tandem	kg/m2	-	9.108	9.108	9.108	9.108	9.108	9.108	9.108	9.108
	mass front glass tandems	kg/m2	-	2.783	2.783	2.783	2.783	2.783	2.783	2.783	2.783
	mass back glass bi-facial tandem	kg/m2	-	6.325	6.325	6.325	6.325	6.325	6.325	6.325	6.325
	mass aluminium frame per PERC panel	kg/panel	2.8	3.04862	3.04862	3.04862	3.48371	3.48371	3.48371	3.48371	3.48371	Müller et al., 2021: Table 1 (Müller et al., 2021)
	mass per meter of aluminium frame G-BS PERC	kg/m	0.501253	0.501253	0.501253	0.501253	0.501253	0.501253	0.501253	0.501253	0.501253
	mass aluminium frame per area PERC panel	kg/m2	1.51	1.41025	1.41025	1.41025	1.23094	1.23094	1.23094	1.23094	1.23094	Table S14 (Müller et al., 2021)
	mass aluminium frame G-G PERC	kg/m2	0	0	0	0	0	0	0	0	0	Table 1 (Müller et al., 2021)
	mass aluminium frame MFT	kg/m2	0	0	1.41025	1.41025	1.23094	1.23094	1.23094	1.23094	1.23094
	mass aluminium frame BFT	kg/m2	0	0	0	0	0	0	0	0	0	Own assumption
	mass perovskite layers	kg/m2	-	0.00497	0.00497	0.00497	0.00497	0.00497	0.00497	0.00497	0.00497	Rounded mass of PSC top cell, minus glass
	mass silicon per wafer	kg/m2	0.906133	0.707883	0.650578	0.623611	0.646463	0.632017	0.595901	0.559786	0.523671	Müller et al., 2021: Table 4 (Müller et al., 2021) reports 1.03kg/m2, whereas the calculated value is 0.906; 2023-2050: calculated
	width of edge seal	m	-	0.0072	0.0072	0.0072	0.0072	0.0072	0.0072	0.0072	0.0072	Own assumption
	thickness of edge seal PERC panel	m	-	0.001055	0.001045	0.00104	0.001037	0.001035	0.00103	0.001025	0.00102
	thickness of edge seal tandem panel	m	-	0.001075	0.001065	0.00106	0.001057	0.001055	0.00105	0.001045	0.00104
	mass of edge seal PERC	kg/m2	-	0.0187619	0.018584	0.0184951	0.0161018	0.0160707	0.0159931	0.0159154	0.0158378
	mass of edge seal tandem	kg/m2	-	0.216132	0.018584	0.0184951	0.0161018	0.0160707	0.0159931	0.0159154	0.0158378
	mass panel G-BS PERC	kg/m2	11.68	9.62976	9.57228	9.54522	9.38637	9.3719	9.3357	9.29951	9.26332	Müller et al., 2021: Communication with Christian Reichel 06-04-2023
	mass panel G-G PERC	kg/m2	11.57	13.9205	13.863	13.836	13.8564	13.842	13.8058	13.7696	13.7334	Müller et al., 2021: Communication with Christian Reichel 06-04-2023
	mass panel monofacial tandem	kg/m2	-	4.70036	5.79828	5.74416	5.60578	5.57682	5.50444	5.43205	5.35966
	mass panel bifacial tandem	kg/m2	-	10.4014	10.089	10.0349	10.0758	10.0469	9.97449	9.90211	9.82972
	mass packaged panel G-BS PERC	kg/m2	13.693	11.6428	11.5853	11.5582	11.3994	11.3849	11.3487	11.3125	11.2763
	mass packaged panel G-G PERC	kg/m2	13.583	15.9335	15.876	15.849	15.8694	15.855	15.8188	15.7826	15.7464
	mass packaged panel monofacial tandem	kg/m2	-	6.71336	7.81128	7.75716	7.61878	7.58982	7.51744	7.44505	7.37266
	mass packaged panel bifacial tandem	kg/m2	-	12.4144	12.102	12.0479	12.0888	12.0599	11.9875	11.9151	11.8427
	mass packaged perovskite submodule + encapsulant	kg/m2	-	5.21497	5.21497	5.21497	5.21497	5.21497	5.21497	5.21497	5.21497
	power density G-BS PERC	%	0.1979	0.214	0.22	0.225	0.228	0.23	0.235	0.238	0.24	Müller et al., 2021: Table 1 (Müller et al., 2021); 2023-2033: Figure 55 (ITRPV, 2023); 2035-2050: extrapolation
	power density G-G PERC	%	0.1939	0.25145	0.2585	0.264375	0.2679	0.27025	0.276125	0.27965	0.282	Müller et al., 2021: Table 1 (Müller et al., 2021); 2023-2050: 117.5% of G-BS panel
	power density mono-facial tandem	%	-	0.265	0.261	0.267	0.273	0.277	0.287	0.297	0.307	2023: Table 1 (Coletti et al., 2020); 2027-2033: Figure 55 (ITRPV, 2023); 2035-2050: extrapolation. Note that the power density is larger in 2023 than in 2027, as is typical when going from small devices to full-size panels.
	power density bi-facial tandem	%	-	0.30475	0.30015	0.30705	0.31395	0.31855	0.33005	0.34155	0.35305	115% of MFT

## Sheet: S2-5. Yield
Back to Cover sheet
Table S2-5. Calculations for the lifetime electricity output. One can use the "+" and "-" symbols on the left of each category to expand or collapse the information for each category, or one can use the "1" and "2" buttons on the top left to expand or collapse all categories.
	Annual degradation 2023		0.005				0.005						0.01									0.02															0.03
	Annual degradation 2027-2050		0.004				0.004						0.01									0.02															0.03
Monofacial - 2023
			Yield single-junction at 0.5% annual degradation				Yield tandem at 0.5% annual degradation						Yield tandem at 1% annual degradation									Yield tandem at 2% annual degradation															Yield tandem at 3% annual degradation
			Relative yield	kWh/yr	kWh		Relative yield	kWh/yr	yield above single-junction?	kWh/yr	kWh		Relative yield	kWh/yr	yield above single-junction?	Relative yield	kWh/yr	yield above single-junction?	kWh/yr	kWh		Relative yield	kWh/yr	yield above single-junction?	Relative yield	kWh/yr	yield above single-junction?	Relative yield	kWh/yr	yield above single-junction?	Relative yield	kWh/yr	yield above single-junction?	kWh/yr	kWh		Relative yield	kWh/yr	yield above single-junction?	Relative yield	kWh/yr	yield above single-junction?	Relative yield	kWh/yr	yield above single-junction?	Relative yield	kWh/yr	yield above single-junction?	Relative yield
				single-junction (0.5% deg.)						tandem (0.5% deg.)									tandem (1.0% deg.)															tandem (2.0% deg.)
		2023	1	247.069	0		1	305.95	TRUE	305.95	0		1	305.95	TRUE				305.95	0		1	305.95	TRUE										305.95	0		1	305.95	TRUE
		2024	0.995	245.834	247.069		0.995	304.421	TRUE	304.421	305.95		0.99	302.891	TRUE				302.891	305.95		0.98	299.831	TRUE										299.831	305.95		0.97	296.772	TRUE
		2025	0.99	244.599	492.903		0.99	302.891	TRUE	302.891	610.371		0.98	299.831	TRUE				299.831	608.841		0.96	293.712	TRUE										293.712	605.782		0.94	287.593	TRUE
		2026	0.985	243.363	737.502		0.985	301.361	TRUE	301.361	913.262		0.97	296.772	TRUE				296.772	908.673		0.94	287.593	TRUE										287.593	899.494		0.91	278.415	TRUE
		2027	0.98	242.128	980.866		0.98	299.831	TRUE	299.831	1214.62		0.96	293.712	TRUE				293.712	1205.44		0.92	281.474	TRUE										281.474	1187.09		0.88	269.236	TRUE
		2028	0.975	240.893	1222.99		0.975	298.302	TRUE	298.302	1514.45		0.95	290.653	TRUE				290.653	1499.16		0.9	275.355	TRUE										275.355	1468.56		0.85	260.058	TRUE
		2029	0.97	239.657	1463.89		0.97	296.772	TRUE	296.772	1812.76		0.94	287.593	TRUE				287.593	1789.81		0.88	269.236	TRUE										269.236	1743.92		0.82	250.879	TRUE
		2030	0.965	238.422	1703.54		0.965	295.242	TRUE	295.242	2109.53		0.93	284.534	TRUE				284.534	2077.4		0.86	263.117	TRUE										263.117	2013.15		0.79	241.701	TRUE
		2031	0.96	237.187	1941.97		0.96	293.712	TRUE	293.712	2404.77		0.92	281.474	TRUE				281.474	2361.94		0.84	256.998	TRUE										256.998	2276.27		0.76	232.522	FALSE	1	305.95	TRUE
		2032	0.955	235.951	2179.15		0.955	292.183	TRUE	292.183	2698.48		0.91	278.415	TRUE				278.415	2643.41		0.82	250.879	TRUE										250.879	2533.27		0.73	223.344	FALSE	0.97	296.772	TRUE
		2033	0.95	234.716	2415.1		0.95	290.653	TRUE	290.653	2990.67		0.9	275.355	TRUE				275.355	2921.83		0.8	244.76	TRUE										244.76	2784.15		0.7	214.165	FALSE	0.94	287.593	TRUE
		2034	0.945	233.481	2649.82		0.945	289.123	TRUE	289.123	3281.32		0.89	272.296	TRUE				272.296	3197.18		0.78	238.641	TRUE										238.641	3028.91		0.67	204.987	FALSE	0.91	278.415	TRUE
		2035	0.94	232.245	2883.3		0.94	287.593	TRUE	287.593	3570.44		0.88	269.236	TRUE				269.236	3469.48		0.76	232.522	TRUE										232.522	3267.55		0.64	195.808	FALSE	0.88	269.236	TRUE
		2036	0.935	231.01	3115.55		0.935	286.064	TRUE	286.064	3858.04		0.87	266.177	TRUE				266.177	3738.71		0.74	226.403	FALSE	1	305.95	TRUE							305.95	3500.07		0.61	186.63	FALSE	0.85	260.058	TRUE
		2037	0.93	229.775	3346.56		0.93	284.534	TRUE	284.534	4144.1		0.86	263.117	TRUE				263.117	4004.89		0.72	220.284	FALSE	0.98	299.831	TRUE							299.831	3806.02		0.58	177.451	FALSE	0.82	250.879	TRUE
		2038	0.925	228.539	3576.33		0.925	283.004	TRUE	283.004	4428.63		0.85	260.058	TRUE				260.058	4268.01		0.7	214.165	FALSE	0.96	293.712	TRUE							293.712	4105.86		0.55	168.273	FALSE	0.79	241.701	TRUE
		2039	0.92	227.304	3804.87		0.92	281.474	TRUE	281.474	4711.64		0.84	256.998	TRUE				256.998	4528.07		0.68	208.046	FALSE	0.94	287.593	TRUE							287.593	4399.57		0.52	159.094	FALSE	0.76	232.522	TRUE
		2040	0.915	226.069	4032.17		0.915	279.945	TRUE	279.945	4993.11		0.83	253.939	TRUE				253.939	4785.07		0.66	201.927	FALSE	0.92	281.474	TRUE							281.474	4687.16		0.49	149.916	FALSE	0.73	223.344	FALSE	1	305.95	TRUE
		2041	0.91	224.833	4258.24		0.91	278.415	TRUE	278.415	5273.06		0.82	250.879	TRUE				250.879	5039		0.64	195.808	FALSE	0.9	275.355	TRUE							275.355	4968.64		0.46	140.737	FALSE	0.7	214.165	FALSE	0.97	296.772	TRUE
		2042	0.905	223.598	4483.07		0.905	276.885	TRUE	276.885	5551.47		0.81	247.82	TRUE				247.82	5289.88		0.62	189.689	FALSE	0.88	269.236	TRUE							269.236	5243.99		0.43	131.559	FALSE	0.67	204.987	FALSE	0.94	287.593	TRUE
		2043	0.9	222.362	4706.67		0.9	275.355	TRUE	275.355	5828.36		0.8	244.76	TRUE				244.76	5537.7		0.6	183.57	FALSE	0.86	263.117	TRUE							263.117	5513.23		0.4	122.38	FALSE	0.64	195.808	FALSE	0.91	278.415	TRUE
		2044	0.895	221.127	4929.03		0.895	273.826	TRUE	273.826	6103.71		0.79	241.701	TRUE				241.701	5782.46		0.58	177.451	FALSE	0.84	256.998	TRUE							256.998	5776.34		0.37	113.202	FALSE	0.61	186.63	FALSE	0.88	269.236	TRUE
		2045	0.89	219.892	5150.16		0.89	272.296	TRUE	272.296	6377.54		0.78	238.641	TRUE				238.641	6024.16		0.56	171.332	FALSE	0.82	250.879	TRUE							250.879	6033.34		0.34	104.023	FALSE	0.58	177.451	FALSE	0.85	260.058	TRUE
		2046	0.885	218.656	5370.05		0.885	270.766	TRUE	270.766	6649.83		0.77	235.582	TRUE				235.582	6262.81		0.54	165.213	FALSE	0.8	244.76	TRUE							244.76	6284.22		0.31	94.8446	FALSE	0.55	168.273	FALSE	0.82	250.879	TRUE
		2047	0.88	217.421	5588.71		0.88	269.236	TRUE	269.236	6920.6		0.76	232.522	TRUE				232.522	6498.39		0.52	159.094	FALSE	0.78	238.641	TRUE							238.641	6528.98		0.28	85.6661	FALSE	0.52	159.094	FALSE	0.79	241.701	TRUE
		2048	0.875	216.186	5806.13		0.875	267.707	TRUE	267.707	7189.84		0.75	229.463	TRUE				229.463	6730.91		0.5	152.975	FALSE	0.76	232.522	TRUE							232.522	6767.62		0.25	76.4876	FALSE	0.49	149.916	FALSE	0.76	232.522	TRUE
		2049	0.87	214.95	6022.32		0.87	266.177	TRUE	266.177	7457.54		0.74	226.403	TRUE				226.403	6960.37		0.48	146.856	FALSE	0.74	226.403	TRUE							226.403	7000.15		0.22	67.3091	FALSE	0.46	140.737	FALSE	0.73	223.344	TRUE
		2050	0.865	213.715	6237.27		0.865	264.647	TRUE	264.647	7723.72		0.73	223.344	TRUE				223.344	7186.78		0.46	140.737	FALSE	0.72	220.284	TRUE							220.284	7226.55		0.19	58.1306	FALSE	0.43	131.559	FALSE	0.7	214.165	TRUE
		2051	0.86	212.48	6450.98		0.86	263.117	TRUE	263.117	7988.37		0.72	220.284	TRUE				220.284	7410.12		0.44	134.618	FALSE	0.7	214.165	TRUE							214.165	7446.83		0.16	48.9521	FALSE	0.4	122.38	FALSE	0.67	204.987	FALSE	1	305.95	TRUE
		2052	0.855	211.244	6663.46		0.855	261.588	TRUE	261.588	8251.48		0.71	217.225	TRUE				217.225	7630.4		0.42	128.499	FALSE	0.68	208.046	FALSE	1	305.95	TRUE				305.95	7661		0.13	39.7736	FALSE	0.37	113.202	FALSE	0.64	195.808	FALSE	0.97	296.772	TRUE
		2053			6874.71						8513.07									7847.63															7966.95
Monofacial - 2027
			Yield single-junction at 0.4% annual degradation				Yield tandem at 0.4% annual degradation						Yield tandem at 1% annual degradation									Yield tandem at 2% annual degradation															Yield tandem at 3% annual degradation
			Relative yield	kWh/yr	kWh		Relative yield	kWh/yr	yield above single-junction?	kWh/yr	kWh		Relative yield	kWh/yr	yield above single-junction?	Relative yield	kWh/yr	yield above single-junction?	kWh/yr	kWh		Relative yield	kWh/yr	yield above single-junction?	Relative yield	kWh/yr	yield above single-junction?	Relative yield	kWh/yr	yield above single-junction?	Relative yield	kWh/yr	yield above single-junction?	kWh/yr	kWh		Relative yield	kWh/yr	yield above single-junction?	Relative yield	kWh/yr	yield above single-junction?	Relative yield	kWh/yr	yield above single-junction?	Relative yield	kWh/yr	yield above single-junction?	Relative yield
				single-junction (0.4% deg.)						tandem (0.4% deg.)									tandem (1.0% deg.)															tandem (2.0% deg.)
		2027	1	253.997	0		1	301.332	TRUE	301.332	0		1	301.332	TRUE				301.332	0		1	301.332	TRUE										301.332	0		1	301.332	TRUE
		2028	0.996	252.981	253.997		0.996	300.127	TRUE	300.127	301.332		0.99	298.319	TRUE				298.319	301.332		0.98	295.306	TRUE										295.306	301.332		0.97	292.292	TRUE
		2029	0.992	251.965	506.977		0.992	298.922	TRUE	298.922	601.459		0.98	295.306	TRUE				295.306	599.651		0.96	289.279	TRUE										289.279	596.638		0.94	283.252	TRUE
		2030	0.988	250.949	758.942		0.988	297.716	TRUE	297.716	900.381		0.97	292.292	TRUE				292.292	894.957		0.94	283.252	TRUE										283.252	885.917		0.91	274.212	TRUE
		2031	0.984	249.933	1009.89		0.984	296.511	TRUE	296.511	1198.1		0.96	289.279	TRUE				289.279	1187.25		0.92	277.226	TRUE										277.226	1169.17		0.88	265.172	TRUE
		2032	0.98	248.917	1259.82		0.98	295.306	TRUE	295.306	1494.61		0.95	286.266	TRUE				286.266	1476.53		0.9	271.199	TRUE										271.199	1446.4		0.85	256.132	TRUE
		2033	0.976	247.901	1508.74		0.976	294.1	TRUE	294.1	1789.91		0.94	283.252	TRUE				283.252	1762.79		0.88	265.172	TRUE										265.172	1717.59		0.82	247.093	FALSE	1	301.332	TRUE
		2034	0.972	246.885	1756.64		0.972	292.895	TRUE	292.895	2084.01		0.93	280.239	TRUE				280.239	2046.05		0.86	259.146	TRUE										259.146	1982.77		0.79	238.053	FALSE	0.97	292.292	TRUE
		2035	0.968	245.869	2003.53		0.968	291.69	TRUE	291.69	2376.91		0.92	277.226	TRUE				277.226	2326.29		0.84	253.119	TRUE										253.119	2241.91		0.76	229.013	FALSE	0.94	283.252	TRUE
		2036	0.964	244.853	2249.39		0.964	290.484	TRUE	290.484	2668.6		0.91	274.212	TRUE				274.212	2603.51		0.82	247.093	TRUE										247.093	2495.03		0.73	219.973	FALSE	0.91	274.212	TRUE
		2037	0.96	243.837	2494.25		0.96	289.279	TRUE	289.279	2959.08		0.9	271.199	TRUE				271.199	2877.72		0.8	241.066	FALSE	1	301.332	TRUE							301.332	2742.12		0.7	210.933	FALSE	0.88	265.172	TRUE
		2038	0.956	242.821	2738.08		0.956	288.074	TRUE	288.074	3248.36		0.89	268.186	TRUE				268.186	3148.92		0.78	235.039	FALSE	0.98	295.306	TRUE							295.306	3043.46		0.67	201.893	FALSE	0.85	256.132	TRUE
		2039	0.952	241.805	2980.9		0.952	286.868	TRUE	286.868	3536.44		0.88	265.172	TRUE				265.172	3417.11		0.76	229.013	FALSE	0.96	289.279	TRUE							289.279	3338.76		0.64	192.853	FALSE	0.82	247.093	TRUE
		2040	0.948	240.789	3222.71		0.948	285.663	TRUE	285.663	3823.3		0.87	262.159	TRUE				262.159	3682.28		0.74	222.986	FALSE	0.94	283.252	TRUE							283.252	3628.04		0.61	183.813	FALSE	0.79	238.053	FALSE	1	301.332	TRUE
		2041	0.944	239.773	3463.5		0.944	284.458	TRUE	284.458	4108.97		0.86	259.146	TRUE				259.146	3944.44		0.72	216.959	FALSE	0.92	277.226	TRUE							277.226	3911.29		0.58	174.773	FALSE	0.76	229.013	FALSE	0.97	292.292	TRUE
		2042	0.94	238.757	3703.27		0.94	283.252	TRUE	283.252	4393.43		0.85	256.132	TRUE				256.132	4203.59		0.7	210.933	FALSE	0.9	271.199	TRUE							271.199	4188.52		0.55	165.733	FALSE	0.73	219.973	FALSE	0.94	283.252	TRUE
		2043	0.936	237.741	3942.03		0.936	282.047	TRUE	282.047	4676.68		0.84	253.119	TRUE				253.119	4459.72		0.68	204.906	FALSE	0.88	265.172	TRUE							265.172	4459.72		0.52	156.693	FALSE	0.7	210.933	FALSE	0.91	274.212	TRUE
		2044	0.932	236.725	4179.77		0.932	280.842	TRUE	280.842	4958.72		0.83	250.106	TRUE				250.106	4712.84		0.66	198.879	FALSE	0.86	259.146	TRUE							259.146	4724.89		0.49	147.653	FALSE	0.67	201.893	FALSE	0.88	265.172	TRUE
		2045	0.928	235.709	4416.49		0.928	279.636	TRUE	279.636	5239.57		0.82	247.093	TRUE				247.093	4962.94		0.64	192.853	FALSE	0.84	253.119	TRUE							253.119	4984.04		0.46	138.613	FALSE	0.64	192.853	FALSE	0.85	256.132	TRUE
		2046	0.924	234.693	4652.2		0.924	278.431	TRUE	278.431	5519.2		0.81	244.079	TRUE				244.079	5210.04		0.62	186.826	FALSE	0.82	247.093	TRUE							247.093	5237.16		0.43	129.573	FALSE	0.61	183.813	FALSE	0.82	247.093	TRUE
		2047	0.92	233.677	4886.89		0.92	277.226	TRUE	277.226	5797.63		0.8	241.066	TRUE				241.066	5454.12		0.6	180.799	FALSE	0.8	241.066	TRUE							241.066	5484.25		0.4	120.533	FALSE	0.58	174.773	FALSE	0.79	238.053	TRUE
		2048	0.916	232.661	5120.57		0.916	276.02	TRUE	276.02	6074.86		0.79	238.053	TRUE				238.053	5695.18		0.58	174.773	FALSE	0.78	235.039	TRUE							235.039	5725.31		0.37	111.493	FALSE	0.55	165.733	FALSE	0.76	229.013	FALSE	1	301.332	TRUE
		2049	0.912	231.645	5353.23		0.912	274.815	TRUE	274.815	6350.88		0.78	235.039	TRUE				235.039	5933.23		0.56	168.746	FALSE	0.76	229.013	FALSE	1	301.332	TRUE				301.332	5960.35		0.34	102.453	FALSE	0.52	156.693	FALSE	0.73	219.973	FALSE	0.97	292.292	TRUE
		2050	0.908	230.629	5584.88		0.908	273.61	TRUE	273.61	6625.7		0.77	232.026	TRUE				232.026	6168.27		0.54	162.719	FALSE	0.74	222.986	FALSE	0.98	295.306	TRUE				295.306	6261.69		0.31	93.413	FALSE	0.49	147.653	FALSE	0.7	210.933	FALSE	0.94	283.252	TRUE
		2051	0.904	229.613	5815.51		0.904	272.404	TRUE	272.404	6899.31		0.76	229.013	FALSE	1	301.332	TRUE	301.332	6400.3		0.52	156.693	FALSE	0.72	216.959	FALSE	0.96	289.279	TRUE				289.279	6556.99		0.28	84.3731	FALSE	0.46	138.613	FALSE	0.67	201.893	FALSE	0.91	274.212	TRUE
		2052	0.9	228.597	6045.12		0.9	271.199	TRUE	271.199	7171.71		0.75	225.999	FALSE	0.99	298.319	TRUE	298.319	6701.63		0.5	150.666	FALSE	0.7	210.933	FALSE	0.94	283.252	TRUE				283.252	6846.27		0.25	75.3331	FALSE	0.43	129.573	FALSE	0.64	192.853	FALSE	0.88	265.172	TRUE
		2053	0.896	227.581	6273.72		0.896	269.994	TRUE	269.994	7442.91		0.74	222.986	FALSE	0.98	295.306	TRUE	295.306	6999.95		0.48	144.64	FALSE	0.68	204.906	FALSE	0.92	277.226	TRUE				277.226	7129.52		0.22	66.2931	FALSE	0.4	120.533	FALSE	0.61	183.813	FALSE	0.85	256.132	TRUE
		2054	0.892	226.565	6501.3		0.892	268.788	TRUE	268.788	7712.9		0.73	219.973	FALSE	0.97	292.292	TRUE	292.292	7295.26		0.46	138.613	FALSE	0.66	198.879	FALSE	0.9	271.199	TRUE				271.199	7406.75		0.19	57.2531	FALSE	0.37	111.493	FALSE	0.58	174.773	FALSE	0.82	247.093	TRUE
		2055	0.888	225.549	6727.86		0.888	267.583	TRUE	267.583	7981.69		0.72	216.959	FALSE	0.96	289.279	TRUE	289.279	7587.55		0.44	132.586	FALSE	0.64	192.853	FALSE	0.88	265.172	TRUE				265.172	7677.95		0.16	48.2132	FALSE	0.34	102.453	FALSE	0.55	165.733	FALSE	0.79	238.053	TRUE
		2056	0.884	224.533	6953.41		0.884	266.378	TRUE	266.378	8249.27		0.71	213.946	FALSE	0.95	286.266	TRUE	286.266	7876.83		0.42	126.56	FALSE	0.62	186.826	FALSE	0.86	259.146	TRUE				259.146	7943.12		0.13	39.1732	FALSE	0.31	93.413	FALSE	0.52	156.693	FALSE	0.76	229.013	TRUE
		2057	0.88	223.517	7177.94		0.88	265.172	TRUE	265.172	8515.65		0.7	210.933	FALSE	0.94	283.252	TRUE	283.252	8163.09		0.4	120.533	FALSE	0.6	180.799	FALSE	0.84	253.119	TRUE				253.119	8202.27		0.1	30.1332	FALSE	0.28	84.3731	FALSE	0.49	147.653	FALSE	0.73	219.973	FALSE	1
		2058	0.876	222.501	7401.46		0.876	263.967	TRUE	263.967	8780.82		0.69	207.919	FALSE	0.93	280.239	TRUE	280.239	8446.35		0.38	114.506	FALSE	0.58	174.773	FALSE	0.82	247.093	TRUE				247.093	8455.39		0.07	21.0933	FALSE	0.25	75.3331	FALSE	0.46	138.613	FALSE	0.7	210.933	FALSE	0.97
		2059	0.872	221.485	7623.96		0.872	262.762	TRUE	262.762	9044.79		0.68	204.906	FALSE	0.92	277.226	TRUE	277.226	8726.58		0.36	108.48	FALSE	0.56	168.746	FALSE	0.8	241.066	TRUE				241.066	8702.48		0.04	12.0533	FALSE	0.22	66.2931	FALSE	0.43	129.573	FALSE	0.67	201.893	FALSE	0.94
		2060	0.868	220.469	7845.45		0.868	261.556	TRUE	261.556	9307.55		0.67	201.893	FALSE	0.91	274.212	TRUE	274.212	9003.81		0.34	102.453	FALSE	0.54	162.719	FALSE	0.78	235.039	TRUE				235.039	8943.54		0.01	3.01332	FALSE	0.19	57.2531	FALSE	0.4	120.533	FALSE	0.64	192.853	FALSE	0.91
		2061	0.864	219.453	8065.92		0.864	260.351	TRUE	260.351	9569.11		0.66	198.879	FALSE	0.9	271.199	TRUE	271.199	9278.02		0.32	96.4263	FALSE	0.52	156.693	FALSE	0.76	229.013	TRUE				229.013	9178.58		-0.02	-6.02665	FALSE	0.16	48.2132	FALSE	0.37	111.493	FALSE	0.61	183.813	FALSE	0.88
		2062	0.86	218.437	8285.37		0.86	259.146	TRUE	259.146	9829.46		0.65	195.866	FALSE	0.89	268.186	TRUE	268.186	9549.22		0.3	90.3997	FALSE	0.5	150.666	FALSE	0.74	222.986	TRUE				222.986	9407.6		-0.05	-15.0666	FALSE	0.13	39.1732	FALSE	0.34	102.453	FALSE	0.58	174.773	FALSE	0.85
		2063	0.856	217.421	8503.81		0.856	257.94	TRUE	257.94	10088.6		0.64	192.853	FALSE	0.88	265.172	TRUE	265.172	9817.41		0.28	84.3731	FALSE	0.48	144.64	FALSE	0.72	216.959	FALSE	1	301.332	TRUE	301.332	9630.58		-0.08	-24.1066	FALSE	0.1	30.1332	FALSE	0.31	93.413	FALSE	0.55	165.733	FALSE	0.82
		2064	0.852	216.405	8721.23		0.852	256.735	TRUE	256.735	10346.5		0.63	189.839	FALSE	0.87	262.159	TRUE	262.159	10082.6		0.26	78.3464	FALSE	0.46	138.613	FALSE	0.7	210.933	FALSE	0.98	295.306	TRUE	295.306	9931.91		-0.11	-33.1466	FALSE	0.07	21.0933	FALSE	0.28	84.3731	FALSE	0.52	156.693	FALSE	0.79
		2065	0.848	215.389	8937.63		0.848	255.53	TRUE	255.53	10603.3		0.62	186.826	FALSE	0.86	259.146	TRUE	259.146	10344.7		0.24	72.3198	FALSE	0.44	132.586	FALSE	0.68	204.906	FALSE	0.96	289.279	TRUE	289.279	10227.2		-0.14	-42.1865	FALSE	0.04	12.0533	FALSE	0.25	75.3331	FALSE	0.49	147.653	FALSE	0.76
		2066	0.844	214.373	9153.02		0.844	254.324	TRUE	254.324	10858.8		0.61	183.813	FALSE	0.85	256.132	TRUE	256.132	10603.9		0.22	66.2931	FALSE	0.42	126.56	FALSE	0.66	198.879	FALSE	0.94	283.252	TRUE	283.252	10516.5		-0.17	-51.2265	FALSE	0.01	3.01332	FALSE	0.22	66.2931	FALSE	0.46	138.613	FALSE	0.73
		2067			9367.39						11113.1									10860															10799.8
Monofacial - 2030
			Yield single-junction at 0.4% annual degradation				Yield tandem at 0.4% annual degradation						Yield tandem at 1% annual degradation									Yield tandem at 2% annual degradation															Yield tandem at 3% annual degradation
			Relative yield	kWh/yr	kWh		Relative yield	kWh/yr	yield above single-junction?	kWh/yr	kWh		Relative yield	kWh/yr	yield above single-junction?	Relative yield	kWh/yr	yield above single-junction?	kWh/yr	kWh		Relative yield	kWh/yr	yield above single-junction?	Relative yield	kWh/yr	yield above single-junction?	Relative yield	kWh/yr	yield above single-junction?	Relative yield	kWh/yr	yield above single-junction?	kWh/yr	kWh		Relative yield	kWh/yr	yield above single-junction?	Relative yield	kWh/yr	yield above single-junction?	Relative yield	kWh/yr	yield above single-junction?	Relative yield	kWh/yr	yield above single-junction?	Relative yield
				single-junction (0.4% deg.)						tandem (0.4% deg.)									tandem (1.0% deg.)															tandem (2.0% deg.)
		2030	1	259.769	0		1	308.26	TRUE	308.26	0		1	308.26	TRUE				308.26	0		1	308.26	TRUE										308.26	0		1	308.26	TRUE
		2031	0.996	258.73	259.769		0.996	307.026	TRUE	307.026	308.26		0.99	305.177	TRUE				305.177	308.26		0.98	302.094	TRUE										302.094	308.26		0.97	299.012	TRUE
		2032	0.992	257.691	518.499		0.992	305.793	TRUE	305.793	615.286		0.98	302.094	TRUE				302.094	613.436		0.96	295.929	TRUE										295.929	610.354		0.94	289.764	TRUE
		2033	0.988	256.652	776.191		0.988	304.56	TRUE	304.56	921.079		0.97	299.012	TRUE				299.012	915.531		0.94	289.764	TRUE										289.764	906.283		0.91	280.516	TRUE
		2034	0.984	255.613	1032.84		0.984	303.327	TRUE	303.327	1225.64		0.96	295.929	TRUE				295.929	1214.54		0.92	283.599	TRUE										283.599	1196.05		0.88	271.268	TRUE
		2035	0.98	254.574	1288.46		0.98	302.094	TRUE	302.094	1528.97		0.95	292.847	TRUE				292.847	1510.47		0.9	277.434	TRUE										277.434	1479.65		0.85	262.021	TRUE
		2036	0.976	253.535	1543.03		0.976	300.861	TRUE	300.861	1831.06		0.94	289.764	TRUE				289.764	1803.32		0.88	271.268	TRUE										271.268	1757.08		0.82	252.773	FALSE	1	308.26	TRUE
		2037	0.972	252.496	1796.56		0.972	299.628	TRUE	299.628	2131.92		0.93	286.681	TRUE				286.681	2093.08		0.86	265.103	TRUE										265.103	2028.35		0.79	243.525	FALSE	0.97	299.012	TRUE
		2038	0.968	251.457	2049.06		0.968	298.395	TRUE	298.395	2431.55		0.92	283.599	TRUE				283.599	2379.76		0.84	258.938	TRUE										258.938	2293.45		0.76	234.277	FALSE	0.94	289.764	TRUE
		2039	0.964	250.418	2300.52		0.964	297.162	TRUE	297.162	2729.95		0.91	280.516	TRUE				280.516	2663.36		0.82	252.773	TRUE										252.773	2552.39		0.73	225.029	FALSE	0.91	280.516	TRUE
		2040	0.96	249.378	2550.93		0.96	295.929	TRUE	295.929	3027.11		0.9	277.434	TRUE				277.434	2943.88		0.8	246.608	FALSE	1	308.26	TRUE							308.26	2805.16		0.7	215.782	FALSE	0.88	271.268	TRUE
		2041	0.956	248.339	2800.31		0.956	294.696	TRUE	294.696	3323.04		0.89	274.351	TRUE				274.351	3221.31		0.78	240.442	FALSE	0.98	302.094	TRUE							302.094	3113.42		0.67	206.534	FALSE	0.85	262.021	TRUE
		2042	0.952	247.3	3048.65		0.952	293.463	TRUE	293.463	3617.73		0.88	271.268	TRUE				271.268	3495.66		0.76	234.277	FALSE	0.96	295.929	TRUE							295.929	3415.52		0.64	197.286	FALSE	0.82	252.773	TRUE
		2043	0.948	246.261	3295.95		0.948	292.23	TRUE	292.23	3911.2		0.87	268.186	TRUE				268.186	3766.93		0.74	228.112	FALSE	0.94	289.764	TRUE							289.764	3711.44		0.61	188.038	FALSE	0.79	243.525	FALSE	1	308.26	TRUE
		2044	0.944	245.222	3542.21		0.944	290.997	TRUE	290.997	4203.43		0.86	265.103	TRUE				265.103	4035.12		0.72	221.947	FALSE	0.92	283.599	TRUE							283.599	4001.21		0.58	178.791	FALSE	0.76	234.277	FALSE	0.97	299.012	TRUE
		2045	0.94	244.183	3787.44		0.94	289.764	TRUE	289.764	4494.42		0.85	262.021	TRUE				262.021	4300.22		0.7	215.782	FALSE	0.9	277.434	TRUE							277.434	4284.81		0.55	169.543	FALSE	0.73	225.029	FALSE	0.94	289.764	TRUE
		2046	0.936	243.144	4031.62		0.936	288.531	TRUE	288.531	4784.19		0.84	258.938	TRUE				258.938	4562.24		0.68	209.616	FALSE	0.88	271.268	TRUE							271.268	4562.24		0.52	160.295	FALSE	0.7	215.782	FALSE	0.91	280.516	TRUE
		2047	0.932	242.105	4274.76		0.932	287.298	TRUE	287.298	5072.72		0.83	255.855	TRUE				255.855	4821.18		0.66	203.451	FALSE	0.86	265.103	TRUE							265.103	4833.51		0.49	151.047	FALSE	0.67	206.534	FALSE	0.88	271.268	TRUE
		2048	0.928	241.066	4516.87		0.928	286.065	TRUE	286.065	5360.02		0.82	252.773	TRUE				252.773	5077.03		0.64	197.286	FALSE	0.84	258.938	TRUE							258.938	5098.61		0.46	141.799	FALSE	0.64	197.286	FALSE	0.85	262.021	TRUE
		2049	0.924	240.027	4757.93		0.924	284.832	TRUE	284.832	5646.08		0.81	249.69	TRUE				249.69	5329.81		0.62	191.121	FALSE	0.82	252.773	TRUE							252.773	5357.55		0.43	132.552	FALSE	0.61	188.038	FALSE	0.82	252.773	TRUE
		2050	0.92	238.988	4997.96		0.92	283.599	TRUE	283.599	5930.91		0.8	246.608	TRUE				246.608	5579.5		0.6	184.956	FALSE	0.8	246.608	TRUE							246.608	5610.32		0.4	123.304	FALSE	0.58	178.791	FALSE	0.79	243.525	TRUE
		2051	0.916	237.949	5236.95		0.916	282.366	TRUE	282.366	6214.51		0.79	243.525	TRUE				243.525	5826.1		0.58	178.791	FALSE	0.78	240.442	TRUE							240.442	5856.93		0.37	114.056	FALSE	0.55	169.543	FALSE	0.76	234.277	FALSE	1	308.26	TRUE
		2052	0.912	236.91	5474.9		0.912	281.133	TRUE	281.133	6496.88		0.78	240.442	TRUE				240.442	6069.63		0.56	172.625	FALSE	0.76	234.277	FALSE	1	308.26	TRUE				308.26	6097.37		0.34	104.808	FALSE	0.52	160.295	FALSE	0.73	225.029	FALSE	0.97	299.012	TRUE
		2053	0.908	235.87	5711.81		0.908	279.9	TRUE	279.9	6778.01		0.77	237.36	TRUE				237.36	6310.07		0.54	166.46	FALSE	0.74	228.112	FALSE	0.98	302.094	TRUE				302.094	6405.63		0.31	95.5604	FALSE	0.49	151.047	FALSE	0.7	215.782	FALSE	0.94	289.764	TRUE
		2054	0.904	234.831	5947.68		0.904	278.667	TRUE	278.667	7057.91		0.76	234.277	FALSE	1	308.26	TRUE	308.26	6547.43		0.52	160.295	FALSE	0.72	221.947	FALSE	0.96	295.929	TRUE				295.929	6707.73		0.28	86.3127	FALSE	0.46	141.799	FALSE	0.67	206.534	FALSE	0.91	280.516	TRUE
		2055	0.9	233.792	6182.51		0.9	277.434	TRUE	277.434	7336.58		0.75	231.195	FALSE	0.99	305.177	TRUE	305.177	6855.69		0.5	154.13	FALSE	0.7	215.782	FALSE	0.94	289.764	TRUE				289.764	7003.66		0.25	77.0649	FALSE	0.43	132.552	FALSE	0.64	197.286	FALSE	0.88	271.268	TRUE
		2056	0.896	232.753	6416.3		0.896	276.201	TRUE	276.201	7614.01		0.74	228.112	FALSE	0.98	302.094	TRUE	302.094	7160.87		0.48	147.965	FALSE	0.68	209.616	FALSE	0.92	283.599	TRUE				283.599	7293.42		0.22	67.8171	FALSE	0.4	123.304	FALSE	0.61	188.038	FALSE	0.85	262.021	TRUE
		2057	0.892	231.714	6649.05		0.892	274.967	TRUE	274.967	7890.21		0.73	225.029	FALSE	0.97	299.012	TRUE	299.012	7462.96		0.46	141.799	FALSE	0.66	203.451	FALSE	0.9	277.434	TRUE				277.434	7577.02		0.19	58.5693	FALSE	0.37	114.056	FALSE	0.58	178.791	FALSE	0.82	252.773	TRUE
		2058	0.888	230.675	6880.77		0.888	273.734	TRUE	273.734	8165.18		0.72	221.947	FALSE	0.96	295.929	TRUE	295.929	7761.97		0.44	135.634	FALSE	0.64	197.286	FALSE	0.88	271.268	TRUE				271.268	7854.45		0.16	49.3215	FALSE	0.34	104.808	FALSE	0.55	169.543	FALSE	0.79	243.525	TRUE
		2059	0.884	229.636	7111.44		0.884	272.501	TRUE	272.501	8438.91		0.71	218.864	FALSE	0.95	292.847	TRUE	292.847	8057.9		0.42	129.469	FALSE	0.62	191.121	FALSE	0.86	265.103	TRUE				265.103	8125.72		0.13	40.0737	FALSE	0.31	95.5604	FALSE	0.52	160.295	FALSE	0.76	234.277	TRUE
		2060	0.88	228.597	7341.08		0.88	271.268	TRUE	271.268	8711.41		0.7	215.782	FALSE	0.94	289.764	TRUE	289.764	8350.75		0.4	123.304	FALSE	0.6	184.956	FALSE	0.84	258.938	TRUE				258.938	8390.82		0.1	30.826	FALSE	0.28	86.3127	FALSE	0.49	151.047	FALSE	0.73	225.029	FALSE	1
		2061	0.876	227.558	7569.68		0.876	270.035	TRUE	270.035	8982.68		0.69	212.699	FALSE	0.93	286.681	TRUE	286.681	8640.51		0.38	117.139	FALSE	0.58	178.791	FALSE	0.82	252.773	TRUE				252.773	8649.76		0.07	21.5782	FALSE	0.25	77.0649	FALSE	0.46	141.799	FALSE	0.7	215.782	FALSE	0.97
		2062	0.872	226.519	7797.23		0.872	268.802	TRUE	268.802	9252.72		0.68	209.616	FALSE	0.92	283.599	TRUE	283.599	8927.2		0.36	110.973	FALSE	0.56	172.625	FALSE	0.8	246.608	TRUE				246.608	8902.53		0.04	12.3304	FALSE	0.22	67.8171	FALSE	0.43	132.552	FALSE	0.67	206.534	FALSE	0.94
		2063	0.868	225.48	8023.75		0.868	267.569	TRUE	267.569	9521.52		0.67	206.534	FALSE	0.91	280.516	TRUE	280.516	9210.79		0.34	104.808	FALSE	0.54	166.46	FALSE	0.78	240.442	TRUE				240.442	9149.14		0.01	3.0826	FALSE	0.19	58.5693	FALSE	0.4	123.304	FALSE	0.64	197.286	FALSE	0.91
		2064	0.864	224.441	8249.23		0.864	266.336	TRUE	266.336	9789.09		0.66	203.451	FALSE	0.9	277.434	TRUE	277.434	9491.31		0.32	98.643	FALSE	0.52	160.295	FALSE	0.76	234.277	TRUE				234.277	9389.58		-0.02	-6.16519	FALSE	0.16	49.3215	FALSE	0.37	114.056	FALSE	0.61	188.038	FALSE	0.88
		2065	0.86	223.402	8473.67		0.86	265.103	TRUE	265.103	10055.4		0.65	200.369	FALSE	0.89	274.351	TRUE	274.351	9768.74		0.3	92.4779	FALSE	0.5	154.13	FALSE	0.74	228.112	TRUE				228.112	9623.86		-0.05	-15.413	FALSE	0.13	40.0737	FALSE	0.34	104.808	FALSE	0.58	178.791	FALSE	0.85
		2066	0.856	222.362	8697.07		0.856	263.87	TRUE	263.87	10320.5		0.64	197.286	FALSE	0.88	271.268	TRUE	271.268	10043.1		0.28	86.3127	FALSE	0.48	147.965	FALSE	0.72	221.947	FALSE	1	308.26	TRUE	308.26	9851.97		-0.08	-24.6608	FALSE	0.1	30.826	FALSE	0.31	95.5604	FALSE	0.55	169.543	FALSE	0.82
		2067	0.852	221.323	8919.44		0.852	262.637	TRUE	262.637	10584.4		0.63	194.203	FALSE	0.87	268.186	TRUE	268.186	10314.4		0.26	80.1475	FALSE	0.46	141.799	FALSE	0.7	215.782	FALSE	0.98	302.094	TRUE	302.094	10160.2		-0.11	-33.9085	FALSE	0.07	21.5782	FALSE	0.28	86.3127	FALSE	0.52	160.295	FALSE	0.79
		2068	0.848	220.284	9140.76		0.848	261.404	TRUE	261.404	10847		0.62	191.121	FALSE	0.86	265.103	TRUE	265.103	10582.5		0.24	73.9823	FALSE	0.44	135.634	FALSE	0.68	209.616	FALSE	0.96	295.929	TRUE	295.929	10462.3		-0.14	-43.1563	FALSE	0.04	12.3304	FALSE	0.25	77.0649	FALSE	0.49	151.047	FALSE	0.76
		2069	0.844	219.245	9361.04		0.844	260.171	TRUE	260.171	11108.4		0.61	188.038	FALSE	0.85	262.021	TRUE	262.021	10847.7		0.22	67.8171	FALSE	0.42	129.469	FALSE	0.66	203.451	FALSE	0.94	289.764	TRUE	289.764	10758.3		-0.17	-52.4041	FALSE	0.01	3.0826	FALSE	0.22	67.8171	FALSE	0.46	141.799	FALSE	0.73
		2070			9580.29						11368.6									11109.7															11048
Monofacial - 2033
			Yield single-junction at 0.4% annual degradation				Yield tandem at 0.4% annual degradation						Yield tandem at 1% annual degradation									Yield tandem at 2% annual degradation															Yield tandem at 3% annual degradation
			Relative yield	kWh/yr	kWh		Relative yield	kWh/yr	yield above single-junction?	kWh/yr	kWh		Relative yield	kWh/yr	yield above single-junction?	Relative yield	kWh/yr	yield above single-junction?	kWh/yr	kWh		Relative yield	kWh/yr	yield above single-junction?	Relative yield	kWh/yr	yield above single-junction?	Relative yield	kWh/yr	yield above single-junction?	Relative yield	kWh/yr	yield above single-junction?	kWh/yr	kWh		Relative yield	kWh/yr	yield above single-junction?	Relative yield	kWh/yr	yield above single-junction?	Relative yield	kWh/yr	yield above single-junction?	Relative yield	kWh/yr	yield above single-junction?	Relative yield
				single-junction (0.4% deg.)						tandem (0.4% deg.)									tandem (1.0% deg.)															tandem (2.0% deg.)
		2033	1	263.233	0		1	315.187	TRUE	315.187	0		1	315.187	TRUE				315.187	0		1	315.187	TRUE										315.187	0		1	315.187	TRUE
		2034	0.996	262.18	263.233		0.996	313.926	TRUE	313.926	315.187		0.99	312.035	TRUE				312.035	315.187		0.98	308.883	TRUE										308.883	315.187		0.97	305.731	TRUE
		2035	0.992	261.127	525.413		0.992	312.665	TRUE	312.665	629.113		0.98	308.883	TRUE				308.883	627.222		0.96	302.579	TRUE										302.579	624.07		0.94	296.275	TRUE
		2036	0.988	260.074	786.54		0.988	311.404	TRUE	311.404	941.778		0.97	305.731	TRUE				305.731	936.104		0.94	296.275	TRUE										296.275	926.649		0.91	286.82	TRUE
		2037	0.984	259.021	1046.61		0.984	310.144	TRUE	310.144	1253.18		0.96	302.579	TRUE				302.579	1241.84		0.92	289.972	TRUE										289.972	1222.92		0.88	277.364	TRUE
		2038	0.98	257.968	1305.63		0.98	308.883	TRUE	308.883	1563.33		0.95	299.427	TRUE				299.427	1544.41		0.9	283.668	TRUE										283.668	1512.9		0.85	267.909	TRUE
		2039	0.976	256.915	1563.6		0.976	307.622	TRUE	307.622	1872.21		0.94	296.275	TRUE				296.275	1843.84		0.88	277.364	TRUE										277.364	1796.56		0.82	258.453	TRUE
		2040	0.972	255.862	1820.52		0.972	306.361	TRUE	306.361	2179.83		0.93	293.124	TRUE				293.124	2140.12		0.86	271.061	TRUE										271.061	2073.93		0.79	248.997	FALSE	1	315.187	TRUE
		2041	0.968	254.809	2076.38		0.968	305.101	TRUE	305.101	2486.19		0.92	289.972	TRUE				289.972	2433.24		0.84	264.757	TRUE										264.757	2344.99		0.76	239.542	FALSE	0.97	305.731	TRUE
		2042	0.964	253.756	2331.19		0.964	303.84	TRUE	303.84	2791.29		0.91	286.82	TRUE				286.82	2723.21		0.82	258.453	TRUE										258.453	2609.75		0.73	230.086	FALSE	0.94	296.275	TRUE
		2043	0.96	252.704	2584.95		0.96	302.579	TRUE	302.579	3095.13		0.9	283.668	TRUE				283.668	3010.03		0.8	252.149	FALSE	1	315.187	TRUE							315.187	2868.2		0.7	220.631	FALSE	0.91	286.82	TRUE
		2044	0.956	251.651	2837.65		0.956	301.318	TRUE	301.318	3397.71		0.89	280.516	TRUE				280.516	3293.7		0.78	245.846	FALSE	0.98	308.883	TRUE							308.883	3183.39		0.67	211.175	FALSE	0.88	277.364	TRUE
		2045	0.952	250.598	3089.3		0.952	300.058	TRUE	300.058	3699.03		0.88	277.364	TRUE				277.364	3574.22		0.76	239.542	FALSE	0.96	302.579	TRUE							302.579	3492.27		0.64	201.719	FALSE	0.85	267.909	TRUE
		2046	0.948	249.545	3339.9		0.948	298.797	TRUE	298.797	3999.09		0.87	274.212	TRUE				274.212	3851.58		0.74	233.238	FALSE	0.94	296.275	TRUE							296.275	3794.85		0.61	192.264	FALSE	0.82	258.453	TRUE
		2047	0.944	248.492	3589.44		0.944	297.536	TRUE	297.536	4297.89		0.86	271.061	TRUE				271.061	4125.79		0.72	226.934	FALSE	0.92	289.972	TRUE							289.972	4091.12		0.58	182.808	FALSE	0.79	248.997	TRUE
		2048	0.94	247.439	3837.93		0.94	296.275	TRUE	296.275	4595.42		0.85	267.909	TRUE				267.909	4396.85		0.7	220.631	FALSE	0.9	283.668	TRUE							283.668	4381.09		0.55	173.353	FALSE	0.76	239.542	FALSE	1	315.187	TRUE
		2049	0.936	246.386	4085.37		0.936	295.015	TRUE	295.015	4891.7		0.84	264.757	TRUE				264.757	4664.76		0.68	214.327	FALSE	0.88	277.364	TRUE							277.364	4664.76		0.52	163.897	FALSE	0.73	230.086	FALSE	0.97	305.731	TRUE
		2050	0.932	245.333	4331.76		0.932	293.754	TRUE	293.754	5186.71		0.83	261.605	TRUE				261.605	4929.52		0.66	208.023	FALSE	0.86	271.061	TRUE							271.061	4942.13		0.49	154.441	FALSE	0.7	220.631	FALSE	0.94	296.275	TRUE
		2051	0.928	244.28	4577.09		0.928	292.493	TRUE	292.493	5480.47		0.82	258.453	TRUE				258.453	5191.12		0.64	201.719	FALSE	0.84	264.757	TRUE							264.757	5213.19		0.46	144.986	FALSE	0.67	211.175	FALSE	0.91	286.82	TRUE
		2052	0.924	243.227	4821.37		0.924	291.233	TRUE	291.233	5772.96		0.81	255.301	TRUE				255.301	5449.58		0.62	195.416	FALSE	0.82	258.453	TRUE							258.453	5477.94		0.43	135.53	FALSE	0.64	201.719	FALSE	0.88	277.364	TRUE
		2053	0.92	242.174	5064.6		0.92	289.972	TRUE	289.972	6064.19		0.8	252.149	TRUE				252.149	5704.88		0.6	189.112	FALSE	0.8	252.149	TRUE							252.149	5736.4		0.4	126.075	FALSE	0.61	192.264	FALSE	0.85	267.909	TRUE
		2054	0.916	241.121	5306.77		0.916	288.711	TRUE	288.711	6354.16		0.79	248.997	TRUE				248.997	5957.03		0.58	182.808	FALSE	0.78	245.846	TRUE							245.846	5988.55		0.37	116.619	FALSE	0.58	182.808	FALSE	0.82	258.453	TRUE
		2055	0.912	240.068	5547.9		0.912	287.45	TRUE	287.45	6642.87		0.78	245.846	TRUE				245.846	6206.03		0.56	176.505	FALSE	0.76	239.542	FALSE	1	315.187	TRUE				315.187	6234.39		0.34	107.163	FALSE	0.55	173.353	FALSE	0.79	248.997	TRUE
		2056	0.908	239.015	5787.96		0.908	286.19	TRUE	286.19	6930.32		0.77	242.694	TRUE				242.694	6451.87		0.54	170.201	FALSE	0.74	233.238	FALSE	0.98	308.883	TRUE				308.883	6549.58		0.31	97.7079	FALSE	0.52	163.897	FALSE	0.76	239.542	TRUE
		2057	0.904	237.962	6026.98		0.904	284.929	TRUE	284.929	7216.51		0.76	239.542	TRUE				239.542	6694.57		0.52	163.897	FALSE	0.72	226.934	FALSE	0.96	302.579	TRUE				302.579	6858.46		0.28	88.2523	FALSE	0.49	154.441	FALSE	0.73	230.086	FALSE	1	315.187	TRUE
		2058	0.9	236.91	6264.94		0.9	283.668	TRUE	283.668	7501.44		0.75	236.39	FALSE	1	315.187	TRUE	315.187	6934.11		0.5	157.593	FALSE	0.7	220.631	FALSE	0.94	296.275	TRUE				296.275	7161.04		0.25	78.7967	FALSE	0.46	144.986	FALSE	0.7	220.631	FALSE	0.97	305.731	TRUE
		2059	0.896	235.857	6501.85		0.896	282.407	TRUE	282.407	7785.11		0.74	233.238	FALSE	0.99	312.035	TRUE	312.035	7249.29		0.48	151.29	FALSE	0.68	214.327	FALSE	0.92	289.972	TRUE				289.972	7457.32		0.22	69.3411	FALSE	0.43	135.53	FALSE	0.67	211.175	FALSE	0.94	296.275	TRUE
		2060	0.892	234.804	6737.71		0.892	281.147	TRUE	281.147	8067.52		0.73	230.086	FALSE	0.98	308.883	TRUE	308.883	7561.33		0.46	144.986	FALSE	0.66	208.023	FALSE	0.9	283.668	TRUE				283.668	7747.29		0.19	59.8855	FALSE	0.4	126.075	FALSE	0.64	201.719	FALSE	0.91	286.82	TRUE
		2061	0.888	233.751	6972.51		0.888	279.886	TRUE	279.886	8348.67		0.72	226.934	FALSE	0.97	305.731	TRUE	305.731	7870.21		0.44	138.682	FALSE	0.64	201.719	FALSE	0.88	277.364	TRUE				277.364	8030.96		0.16	50.4299	FALSE	0.37	116.619	FALSE	0.61	192.264	FALSE	0.88	277.364	TRUE
		2062	0.884	232.698	7206.26		0.884	278.625	TRUE	278.625	8628.55		0.71	223.783	FALSE	0.96	302.579	TRUE	302.579	8175.94		0.42	132.378	FALSE	0.62	195.416	FALSE	0.86	271.061	TRUE				271.061	8308.32		0.13	40.9743	FALSE	0.34	107.163	FALSE	0.58	182.808	FALSE	0.85	267.909	TRUE
		2063	0.88	231.645	7438.96		0.88	277.364	TRUE	277.364	8907.18		0.7	220.631	FALSE	0.95	299.427	TRUE	299.427	8478.52		0.4	126.075	FALSE	0.6	189.112	FALSE	0.84	264.757	TRUE				264.757	8579.38		0.1	31.5187	FALSE	0.31	97.7079	FALSE	0.55	173.353	FALSE	0.82	258.453	TRUE
		2064	0.876	230.592	7670.6		0.876	276.104	TRUE	276.104	9184.54		0.69	217.479	FALSE	0.94	296.275	TRUE	296.275	8777.95		0.38	119.771	FALSE	0.58	182.808	FALSE	0.82	258.453	TRUE				258.453	8844.14		0.07	22.0631	FALSE	0.28	88.2523	FALSE	0.52	163.897	FALSE	0.79	248.997	TRUE
		2065	0.872	229.539	7901.2		0.872	274.843	TRUE	274.843	9460.64		0.68	214.327	FALSE	0.93	293.124	TRUE	293.124	9074.22		0.36	113.467	FALSE	0.56	176.505	FALSE	0.8	252.149	TRUE				252.149	9102.59		0.04	12.6075	FALSE	0.25	78.7967	FALSE	0.49	154.441	FALSE	0.76	239.542	TRUE
		2066	0.868	228.486	8130.74		0.868	273.582	TRUE	273.582	9735.49		0.67	211.175	FALSE	0.92	289.972	TRUE	289.972	9367.35		0.34	107.163	FALSE	0.54	170.201	FALSE	0.78	245.846	TRUE				245.846	9354.74		0.01	3.15187	FALSE	0.22	69.3411	FALSE	0.46	144.986	FALSE	0.73	230.086	TRUE
		2067	0.864	227.433	8359.22		0.864	272.321	TRUE	272.321	10009.1		0.66	208.023	FALSE	0.91	286.82	TRUE	286.82	9657.32		0.32	100.86	FALSE	0.52	163.897	FALSE	0.76	239.542	TRUE				239.542	9600.59		-0.02	-6.30373	FALSE	0.19	59.8855	FALSE	0.43	135.53	FALSE	0.7	220.631	FALSE	1
		2068	0.86	226.38	8586.66		0.86	271.061	TRUE	271.061	10281.4		0.65	204.871	FALSE	0.9	283.668	TRUE	283.668	9944.14		0.3	94.556	FALSE	0.5	157.593	FALSE	0.74	233.238	TRUE				233.238	9840.13		-0.05	-15.7593	FALSE	0.16	50.4299	FALSE	0.4	126.075	FALSE	0.67	211.175	FALSE	0.97
		2069	0.856	225.327	8813.04		0.856	269.8	TRUE	269.8	10552.5		0.64	201.719	FALSE	0.89	280.516	TRUE	280.516	10227.8		0.28	88.2523	FALSE	0.48	151.29	FALSE	0.72	226.934	TRUE				226.934	10073.4		-0.08	-25.2149	FALSE	0.13	40.9743	FALSE	0.37	116.619	FALSE	0.64	201.719	FALSE	0.94
		2070	0.852	224.274	9038.36		0.852	268.539	TRUE	268.539	10822.3		0.63	198.568	FALSE	0.88	277.364	TRUE	277.364	10508.3		0.26	81.9485	FALSE	0.46	144.986	FALSE	0.7	220.631	FALSE	1	315.187	TRUE	315.187	10300.3		-0.11	-34.6705	FALSE	0.1	31.5187	FALSE	0.34	107.163	FALSE	0.61	192.264	FALSE	0.91
		2071	0.848	223.221	9262.64		0.848	267.278	TRUE	267.278	11090.8		0.62	195.416	FALSE	0.87	274.212	TRUE	274.212	10785.7		0.24	75.6448	FALSE	0.44	138.682	FALSE	0.68	214.327	FALSE	0.98	308.883	TRUE	308.883	10615.5		-0.14	-44.1261	FALSE	0.07	22.0631	FALSE	0.31	97.7079	FALSE	0.58	182.808	FALSE	0.88
		2072	0.844	222.169	9485.86		0.844	266.018	TRUE	266.018	11358.1		0.61	192.264	FALSE	0.86	271.061	TRUE	271.061	11059.9		0.22	69.3411	FALSE	0.42	132.378	FALSE	0.66	208.023	FALSE	0.96	302.579	TRUE	302.579	10924.4		-0.17	-53.5817	FALSE	0.04	12.6075	FALSE	0.28	88.2523	FALSE	0.55	173.353	FALSE	0.85
		2073			9708.03						11624.1									11331															11226.9
Monofacial - 2035
			Yield single-junction at 0.4% annual degradation				Yield tandem at 0.4% annual degradation						Yield tandem at 1% annual degradation									Yield tandem at 2% annual degradation															Yield tandem at 3% annual degradation
			Relative yield	kWh/yr	kWh		Relative yield	kWh/yr	yield above single-junction?	kWh/yr	kWh		Relative yield	kWh/yr	yield above single-junction?	Relative yield	kWh/yr	yield above single-junction?	kWh/yr	kWh		Relative yield	kWh/yr	yield above single-junction?	Relative yield	kWh/yr	yield above single-junction?	Relative yield	kWh/yr	yield above single-junction?	Relative yield	kWh/yr	yield above single-junction?	kWh/yr	kWh		Relative yield	kWh/yr	yield above single-junction?	Relative yield	kWh/yr	yield above single-junction?	Relative yield	kWh/yr	yield above single-junction?	Relative yield	kWh/yr	yield above single-junction?	Relative yield
				single-junction (0.4% deg.)						tandem (0.4% deg.)									tandem (1.0% deg.)															tandem (2.0% deg.)
		2035	1	265.542	0		1	319.805	TRUE	319.805	0		1	319.805	TRUE				319.805	0		1	319.805	TRUE										319.805	0		1	319.805	TRUE
		2036	0.996	264.48	265.542		0.996	318.526	TRUE	318.526	319.805		0.99	316.607	TRUE				316.607	319.805		0.98	313.409	TRUE										313.409	319.805		0.97	310.211	TRUE
		2037	0.992	263.418	530.022		0.992	317.246	TRUE	317.246	638.33		0.98	313.409	TRUE				313.409	636.412		0.96	307.013	TRUE										307.013	633.214		0.94	300.617	TRUE
		2038	0.988	262.355	793.439		0.988	315.967	TRUE	315.967	955.577		0.97	310.211	TRUE				310.211	949.82		0.94	300.617	TRUE										300.617	940.226		0.91	291.022	TRUE
		2039	0.984	261.293	1055.79		0.984	314.688	TRUE	314.688	1271.54		0.96	307.013	TRUE				307.013	1260.03		0.92	294.22	TRUE										294.22	1240.84		0.88	281.428	TRUE
		2040	0.98	260.231	1317.09		0.98	313.409	TRUE	313.409	1586.23		0.95	303.815	TRUE				303.815	1567.04		0.9	287.824	TRUE										287.824	1535.06		0.85	271.834	TRUE
		2041	0.976	259.169	1577.32		0.976	312.129	TRUE	312.129	1899.64		0.94	300.617	TRUE				300.617	1870.86		0.88	281.428	TRUE										281.428	1822.89		0.82	262.24	TRUE
		2042	0.972	258.107	1836.49		0.972	310.85	TRUE	310.85	2211.77		0.93	297.418	TRUE				297.418	2171.47		0.86	275.032	TRUE										275.032	2104.32		0.79	252.646	FALSE	1	319.805	TRUE
		2043	0.968	257.045	2094.59		0.968	309.571	TRUE	309.571	2522.62		0.92	294.22	TRUE				294.22	2468.89		0.84	268.636	TRUE										268.636	2379.35		0.76	243.052	FALSE	0.97	310.211	TRUE
		2044	0.964	255.982	2351.64		0.964	308.292	TRUE	308.292	2832.19		0.91	291.022	TRUE				291.022	2763.11		0.82	262.24	TRUE										262.24	2647.98		0.73	233.458	FALSE	0.94	300.617	TRUE
		2045	0.96	254.92	2607.62		0.96	307.013	TRUE	307.013	3140.48		0.9	287.824	TRUE				287.824	3054.14		0.8	255.844	TRUE										255.844	2910.22		0.7	223.863	FALSE	0.91	291.022	TRUE
		2046	0.956	253.858	2862.54		0.956	305.733	TRUE	305.733	3447.5		0.89	284.626	TRUE				284.626	3341.96		0.78	249.448	FALSE	1	319.805	TRUE							319.805	3166.07		0.67	214.269	FALSE	0.88	281.428	TRUE
		2047	0.952	252.796	3116.4		0.952	304.454	TRUE	304.454	3753.23		0.88	281.428	TRUE				281.428	3626.59		0.76	243.052	FALSE	0.98	313.409	TRUE							313.409	3485.87		0.64	204.675	FALSE	0.85	271.834	TRUE
		2048	0.948	251.734	3369.2		0.948	303.175	TRUE	303.175	4057.68		0.87	278.23	TRUE				278.23	3908.01		0.74	236.656	FALSE	0.96	307.013	TRUE							307.013	3799.28		0.61	195.081	FALSE	0.82	262.24	TRUE
		2049	0.944	250.672	3620.93		0.944	301.896	TRUE	301.896	4360.86		0.86	275.032	TRUE				275.032	4186.24		0.72	230.259	FALSE	0.94	300.617	TRUE							300.617	4106.29		0.58	185.487	FALSE	0.79	252.646	TRUE
		2050	0.94	249.609	3871.6		0.94	300.617	TRUE	300.617	4662.75		0.85	271.834	TRUE				271.834	4461.28		0.7	223.863	FALSE	0.92	294.22	TRUE							294.22	4406.91		0.55	175.893	FALSE	0.76	243.052	FALSE	1	319.805	TRUE
		2051	0.936	248.547	4121.21		0.936	299.337	TRUE	299.337	4963.37		0.84	268.636	TRUE				268.636	4733.11		0.68	217.467	FALSE	0.9	287.824	TRUE							287.824	4701.13		0.52	166.299	FALSE	0.73	233.458	FALSE	0.97	310.211	TRUE
		2052	0.932	247.485	4369.76		0.932	298.058	TRUE	298.058	5262.71		0.83	265.438	TRUE				265.438	5001.75		0.66	211.071	FALSE	0.88	281.428	TRUE							281.428	4988.96		0.49	156.704	FALSE	0.7	223.863	FALSE	0.94	300.617	TRUE
		2053	0.928	246.423	4617.24		0.928	296.779	TRUE	296.779	5560.77		0.82	262.24	TRUE				262.24	5267.19		0.64	204.675	FALSE	0.86	275.032	TRUE							275.032	5270.38		0.46	147.11	FALSE	0.67	214.269	FALSE	0.91	291.022	TRUE
		2054	0.924	245.361	4863.67		0.924	295.5	TRUE	295.5	5857.54		0.81	259.042	TRUE				259.042	5529.43		0.62	198.279	FALSE	0.84	268.636	TRUE							268.636	5545.42		0.43	137.516	FALSE	0.64	204.675	FALSE	0.88	281.428	TRUE
		2055	0.92	244.299	5109.03		0.92	294.22	TRUE	294.22	6153.04		0.8	255.844	TRUE				255.844	5788.47		0.6	191.883	FALSE	0.82	262.24	TRUE							262.24	5814.05		0.4	127.922	FALSE	0.61	195.081	FALSE	0.85	271.834	TRUE
		2056	0.916	243.236	5353.32		0.916	292.941	TRUE	292.941	6447.26		0.79	252.646	TRUE				252.646	6044.31		0.58	185.487	FALSE	0.8	255.844	TRUE							255.844	6076.29		0.37	118.328	FALSE	0.58	185.487	FALSE	0.82	262.24	TRUE
		2057	0.912	242.174	5596.56		0.912	291.662	TRUE	291.662	6740.21		0.78	249.448	TRUE				249.448	6296.96		0.56	179.091	FALSE	0.78	249.448	TRUE							249.448	6332.14		0.34	108.734	FALSE	0.55	175.893	FALSE	0.79	252.646	TRUE
		2058	0.908	241.112	5838.74		0.908	290.383	TRUE	290.383	7031.87		0.77	246.25	TRUE				246.25	6546.4		0.54	172.695	FALSE	0.76	243.052	TRUE							243.052	6581.58		0.31	99.1395	FALSE	0.52	166.299	FALSE	0.76	243.052	TRUE
		2059	0.904	240.05	6079.85		0.904	289.104	TRUE	289.104	7322.25		0.76	243.052	TRUE				243.052	6792.65		0.52	166.299	FALSE	0.74	236.656	FALSE	1	319.805	TRUE				319.805	6824.63		0.28	89.5453	FALSE	0.49	156.704	FALSE	0.73	233.458	FALSE	1	319.805	TRUE
		2060	0.9	238.988	6319.9		0.9	287.824	TRUE	287.824	7611.35		0.75	239.854	TRUE				239.854	7035.71		0.5	159.902	FALSE	0.72	230.259	FALSE	0.98	313.409	TRUE				313.409	7144.44		0.25	79.9512	FALSE	0.46	147.11	FALSE	0.7	223.863	FALSE	0.97	310.211	TRUE
		2061	0.896	237.926	6558.88		0.896	286.545	TRUE	286.545	7899.18		0.74	236.656	FALSE	1	319.805	TRUE	319.805	7275.56		0.48	153.506	FALSE	0.7	223.863	FALSE	0.96	307.013	TRUE				307.013	7457.85		0.22	70.3571	FALSE	0.43	137.516	FALSE	0.67	214.269	FALSE	0.94	300.617	TRUE
		2062	0.892	236.863	6796.81		0.892	285.266	TRUE	285.266	8185.72		0.73	233.458	FALSE	0.99	316.607	TRUE	316.607	7595.36		0.46	147.11	FALSE	0.68	217.467	FALSE	0.94	300.617	TRUE				300.617	7764.86		0.19	60.7629	FALSE	0.4	127.922	FALSE	0.64	204.675	FALSE	0.91	291.022	TRUE
		2063	0.888	235.801	7033.67		0.888	283.987	TRUE	283.987	8470.99		0.72	230.259	FALSE	0.98	313.409	TRUE	313.409	7911.97		0.44	140.714	FALSE	0.66	211.071	FALSE	0.92	294.22	TRUE				294.22	8065.48		0.16	51.1688	FALSE	0.37	118.328	FALSE	0.61	195.081	FALSE	0.88	281.428	TRUE
		2064	0.884	234.739	7269.48		0.884	282.707	TRUE	282.707	8754.98		0.71	227.061	FALSE	0.97	310.211	TRUE	310.211	8225.38		0.42	134.318	FALSE	0.64	204.675	FALSE	0.9	287.824	TRUE				287.824	8359.7		0.13	41.5746	FALSE	0.34	108.734	FALSE	0.58	185.487	FALSE	0.85	271.834	TRUE
		2065	0.88	233.677	7504.21		0.88	281.428	TRUE	281.428	9037.68		0.7	223.863	FALSE	0.96	307.013	TRUE	307.013	8535.59		0.4	127.922	FALSE	0.62	198.279	FALSE	0.88	281.428	TRUE				281.428	8647.52		0.1	31.9805	FALSE	0.31	99.1395	FALSE	0.55	175.893	FALSE	0.82	262.24	TRUE
		2066	0.876	232.615	7737.89		0.876	280.149	TRUE	280.149	9319.11		0.69	220.665	FALSE	0.95	303.815	TRUE	303.815	8842.6		0.38	121.526	FALSE	0.6	191.883	FALSE	0.86	275.032	TRUE				275.032	8928.95		0.07	22.3863	FALSE	0.28	89.5453	FALSE	0.52	166.299	FALSE	0.79	252.646	TRUE
		2067	0.872	231.553	7970.51		0.872	278.87	TRUE	278.87	9599.26		0.68	217.467	FALSE	0.94	300.617	TRUE	300.617	9146.42		0.36	115.13	FALSE	0.58	185.487	FALSE	0.84	268.636	TRUE				268.636	9203.98		0.04	12.7922	FALSE	0.25	79.9512	FALSE	0.49	156.704	FALSE	0.76	243.052	TRUE
		2068	0.868	230.49	8202.06		0.868	277.591	TRUE	277.591	9878.13		0.67	214.269	FALSE	0.93	297.418	TRUE	297.418	9447.03		0.34	108.734	FALSE	0.56	179.091	FALSE	0.82	262.24	TRUE				262.24	9472.62		0.01	3.19805	FALSE	0.22	70.3571	FALSE	0.46	147.11	FALSE	0.73	233.458	TRUE
		2069	0.864	229.428	8432.55		0.864	276.311	TRUE	276.311	10155.7		0.66	211.071	FALSE	0.92	294.22	TRUE	294.22	9744.45		0.32	102.338	FALSE	0.54	172.695	FALSE	0.8	255.844	TRUE				255.844	9734.86		-0.02	-6.3961	FALSE	0.19	60.7629	FALSE	0.43	137.516	FALSE	0.7	223.863	FALSE	1
		2070	0.86	228.366	8661.98		0.86	275.032	TRUE	275.032	10432		0.65	207.873	FALSE	0.91	291.022	TRUE	291.022	10038.7		0.3	95.9414	FALSE	0.52	166.299	FALSE	0.78	249.448	TRUE				249.448	9990.7		-0.05	-15.9902	FALSE	0.16	51.1688	FALSE	0.4	127.922	FALSE	0.67	214.269	FALSE	0.97
		2071	0.856	227.304	8890.34		0.856	273.753	TRUE	273.753	10707.1		0.64	204.675	FALSE	0.9	287.824	TRUE	287.824	10329.7		0.28	89.5453	FALSE	0.5	159.902	FALSE	0.76	243.052	TRUE				243.052	10240.2		-0.08	-25.5844	FALSE	0.13	41.5746	FALSE	0.37	118.328	FALSE	0.64	204.675	FALSE	0.94
		2072	0.852	226.242	9117.65		0.852	272.474	TRUE	272.474	10980.8		0.63	201.477	FALSE	0.89	284.626	TRUE	284.626	10617.5		0.26	83.1493	FALSE	0.48	153.506	FALSE	0.74	236.656	TRUE				236.656	10483.2		-0.11	-35.1785	FALSE	0.1	31.9805	FALSE	0.34	108.734	FALSE	0.61	195.081	FALSE	0.91
		2073	0.848	225.18	9343.89		0.848	271.194	TRUE	271.194	11253.3		0.62	198.279	FALSE	0.88	281.428	TRUE	281.428	10902.1		0.24	76.7532	FALSE	0.46	147.11	FALSE	0.72	230.259	TRUE				230.259	10719.9		-0.14	-44.7727	FALSE	0.07	22.3863	FALSE	0.31	99.1395	FALSE	0.58	185.487	FALSE	0.88
		2074	0.844	224.117	9569.07		0.844	269.915	TRUE	269.915	11524.5		0.61	195.081	FALSE	0.87	278.23	TRUE	278.23	11183.6		0.22	70.3571	FALSE	0.44	140.714	FALSE	0.7	223.863	FALSE	1	319.805	TRUE	319.805	10950.1		-0.17	-54.3668	FALSE	0.04	12.7922	FALSE	0.28	89.5453	FALSE	0.55	175.893	FALSE	0.85
		2075			9793.19						11794.4									11461.8															11269.9
Monofacial - 2040
			Yield single-junction at 0.4% annual degradation				Yield tandem at 0.4% annual degradation						Yield tandem at 1% annual degradation									Yield tandem at 2% annual degradation															Yield tandem at 3% annual degradation
			Relative yield	kWh/yr	kWh		Relative yield	kWh/yr	yield above single-junction?	kWh/yr	kWh		Relative yield	kWh/yr	yield above single-junction?	Relative yield	kWh/yr	yield above single-junction?	kWh/yr	kWh		Relative yield	kWh/yr	yield above single-junction?	Relative yield	kWh/yr	yield above single-junction?	Relative yield	kWh/yr	yield above single-junction?	Relative yield	kWh/yr	yield above single-junction?	kWh/yr	kWh		Relative yield	kWh/yr	yield above single-junction?	Relative yield	kWh/yr	yield above single-junction?	Relative yield	kWh/yr	yield above single-junction?	Relative yield	kWh/yr	yield above single-junction?	Relative yield
				single-junction (0.4% deg.)						tandem (0.4% deg.)									tandem (1.0% deg.)															tandem (2.0% deg.)
		2040	1	271.315	0		1	331.35	TRUE	331.35	0		1	331.35	TRUE				331.35	0		1	331.35	TRUE										331.35	0		1	331.35	TRUE
		2041	0.996	270.229	271.315		0.996	330.025	TRUE	330.025	331.35		0.99	328.037	TRUE				328.037	331.35		0.98	324.723	TRUE										324.723	331.35		0.97	321.41	TRUE
		2042	0.992	269.144	541.544		0.992	328.699	TRUE	328.699	661.375		0.98	324.723	TRUE				324.723	659.387		0.96	318.096	TRUE										318.096	656.073		0.94	311.469	TRUE
		2043	0.988	268.059	810.688		0.988	327.374	TRUE	327.374	990.074		0.97	321.41	TRUE				321.41	984.11		0.94	311.469	TRUE										311.469	974.169		0.91	301.529	TRUE
		2044	0.984	266.974	1078.75		0.984	326.049	TRUE	326.049	1317.45		0.96	318.096	TRUE				318.096	1305.52		0.92	304.842	TRUE										304.842	1285.64		0.88	291.588	TRUE
		2045	0.98	265.888	1345.72		0.98	324.723	TRUE	324.723	1643.5		0.95	314.783	TRUE				314.783	1623.62		0.9	298.215	TRUE										298.215	1590.48		0.85	281.648	TRUE
		2046	0.976	264.803	1611.61		0.976	323.398	TRUE	323.398	1968.22		0.94	311.469	TRUE				311.469	1938.4		0.88	291.588	TRUE										291.588	1888.7		0.82	271.707	TRUE
		2047	0.972	263.718	1876.41		0.972	322.072	TRUE	322.072	2291.62		0.93	308.156	TRUE				308.156	2249.87		0.86	284.961	TRUE										284.961	2180.28		0.79	261.767	FALSE	1	331.35	TRUE
		2048	0.968	262.632	2140.13		0.968	320.747	TRUE	320.747	2613.69		0.92	304.842	TRUE				304.842	2558.02		0.84	278.334	TRUE										278.334	2465.24		0.76	251.826	FALSE	0.97	321.41	TRUE
		2049	0.964	261.547	2402.76		0.964	319.422	TRUE	319.422	2934.44		0.91	301.529	TRUE				301.529	2862.86		0.82	271.707	TRUE										271.707	2743.58		0.73	241.886	FALSE	0.94	311.469	TRUE
		2050	0.96	260.462	2664.31		0.96	318.096	TRUE	318.096	3253.86		0.9	298.215	TRUE				298.215	3164.39		0.8	265.08	TRUE										265.08	3015.29		0.7	231.945	FALSE	0.91	301.529	TRUE
		2051	0.956	259.377	2924.77		0.956	316.771	TRUE	316.771	3571.95		0.89	294.902	TRUE				294.902	3462.61		0.78	258.453	FALSE	1	331.35	TRUE							331.35	3280.37		0.67	222.005	FALSE	0.88	291.588	TRUE
		2052	0.952	258.291	3184.15		0.952	315.445	TRUE	315.445	3888.72		0.88	291.588	TRUE				291.588	3757.51		0.76	251.826	FALSE	0.98	324.723	TRUE							324.723	3611.72		0.64	212.064	FALSE	0.85	281.648	TRUE
		2053	0.948	257.206	3442.44		0.948	314.12	TRUE	314.12	4204.17		0.87	288.275	TRUE				288.275	4049.1		0.74	245.199	FALSE	0.96	318.096	TRUE							318.096	3936.44		0.61	202.124	FALSE	0.82	271.707	TRUE
		2054	0.944	256.121	3699.65		0.944	312.795	TRUE	312.795	4518.29		0.86	284.961	TRUE				284.961	4337.37		0.72	238.572	FALSE	0.94	311.469	TRUE							311.469	4254.54		0.58	192.183	FALSE	0.79	261.767	TRUE
		2055	0.94	255.036	3955.77		0.94	311.469	TRUE	311.469	4831.08		0.85	281.648	TRUE				281.648	4622.33		0.7	231.945	FALSE	0.92	304.842	TRUE							304.842	4566		0.55	182.243	FALSE	0.76	251.826	FALSE	1	331.35	TRUE
		2056	0.936	253.95	4210.8		0.936	310.144	TRUE	310.144	5142.55		0.84	278.334	TRUE				278.334	4903.98		0.68	225.318	FALSE	0.9	298.215	TRUE							298.215	4870.85		0.52	172.302	FALSE	0.73	241.886	FALSE	0.97	321.41	TRUE
		2057	0.932	252.865	4464.75		0.932	308.818	TRUE	308.818	5452.7		0.83	275.021	TRUE				275.021	5182.32		0.66	218.691	FALSE	0.88	291.588	TRUE							291.588	5169.06		0.49	162.362	FALSE	0.7	231.945	FALSE	0.94	311.469	TRUE
		2058	0.928	251.78	4717.62		0.928	307.493	TRUE	307.493	5761.52		0.82	271.707	TRUE				271.707	5457.34		0.64	212.064	FALSE	0.86	284.961	TRUE							284.961	5460.65		0.46	152.421	FALSE	0.67	222.005	FALSE	0.91	301.529	TRUE
		2059	0.924	250.695	4969.4		0.924	306.168	TRUE	306.168	6069.01		0.81	268.394	TRUE				268.394	5729.04		0.62	205.437	FALSE	0.84	278.334	TRUE							278.334	5745.61		0.43	142.481	FALSE	0.64	212.064	FALSE	0.88	291.588	TRUE
		2060	0.92	249.609	5220.09		0.92	304.842	TRUE	304.842	6375.18		0.8	265.08	TRUE				265.08	5997.44		0.6	198.81	FALSE	0.82	271.707	TRUE							271.707	6023.94		0.4	132.54	FALSE	0.61	202.124	FALSE	0.85	281.648	TRUE
		2061	0.916	248.524	5469.7		0.916	303.517	TRUE	303.517	6680.02		0.79	261.767	TRUE				261.767	6262.52		0.58	192.183	FALSE	0.8	265.08	TRUE							265.08	6295.65		0.37	122.6	FALSE	0.58	192.183	FALSE	0.82	271.707	TRUE
		2062	0.912	247.439	5718.23		0.912	302.191	TRUE	302.191	6983.53		0.78	258.453	TRUE				258.453	6524.28		0.56	185.556	FALSE	0.78	258.453	TRUE							258.453	6560.73		0.34	112.659	FALSE	0.55	182.243	FALSE	0.79	261.767	TRUE
		2063	0.908	246.354	5965.66		0.908	300.866	TRUE	300.866	7285.73		0.77	255.14	TRUE				255.14	6782.74		0.54	178.929	FALSE	0.76	251.826	TRUE							251.826	6819.19		0.31	102.719	FALSE	0.52	172.302	FALSE	0.76	251.826	TRUE
		2064	0.904	245.268	6212.02		0.904	299.54	TRUE	299.54	7586.59		0.76	251.826	TRUE				251.826	7037.88		0.52	172.302	FALSE	0.74	245.199	FALSE	1	331.35	TRUE				331.35	7071.01		0.28	92.778	FALSE	0.49	162.362	FALSE	0.73	241.886	FALSE	1	331.35	TRUE
		2065	0.9	244.183	6457.29		0.9	298.215	TRUE	298.215	7886.13		0.75	248.513	TRUE				248.513	7289.7		0.5	165.675	FALSE	0.72	238.572	FALSE	0.98	324.723	TRUE				324.723	7402.36		0.25	82.8375	FALSE	0.46	152.421	FALSE	0.7	231.945	FALSE	0.97	321.41	TRUE
		2066	0.896	243.098	6701.47		0.896	296.89	TRUE	296.89	8184.35		0.74	245.199	TRUE				245.199	7538.22		0.48	159.048	FALSE	0.7	231.945	FALSE	0.96	318.096	TRUE				318.096	7727.08		0.22	72.897	FALSE	0.43	142.481	FALSE	0.67	222.005	FALSE	0.94	311.469	TRUE
		2067	0.892	242.013	6944.57		0.892	295.564	TRUE	295.564	8481.24		0.73	241.886	FALSE	1	331.35	TRUE	331.35	7783.41		0.46	152.421	FALSE	0.68	225.318	FALSE	0.94	311.469	TRUE				311.469	8045.18		0.19	62.9565	FALSE	0.4	132.54	FALSE	0.64	212.064	FALSE	0.91	301.529	TRUE
		2068	0.888	240.927	7186.58		0.888	294.239	TRUE	294.239	8776.8		0.72	238.572	FALSE	0.99	328.037	TRUE	328.037	8114.76		0.44	145.794	FALSE	0.66	218.691	FALSE	0.92	304.842	TRUE				304.842	8356.65		0.16	53.016	FALSE	0.37	122.6	FALSE	0.61	202.124	FALSE	0.88	291.588	TRUE
		2069	0.884	239.842	7427.51		0.884	292.913	TRUE	292.913	9071.04		0.71	235.259	FALSE	0.98	324.723	TRUE	324.723	8442.8		0.42	139.167	FALSE	0.64	212.064	FALSE	0.9	298.215	TRUE				298.215	8661.49		0.13	43.0755	FALSE	0.34	112.659	FALSE	0.58	192.183	FALSE	0.85	281.648	TRUE
		2070	0.88	238.757	7667.35		0.88	291.588	TRUE	291.588	9363.95		0.7	231.945	FALSE	0.97	321.41	TRUE	321.41	8767.52		0.4	132.54	FALSE	0.62	205.437	FALSE	0.88	291.588	TRUE				291.588	8959.71		0.1	33.135	FALSE	0.31	102.719	FALSE	0.55	182.243	FALSE	0.82	271.707	TRUE
		2071	0.876	237.672	7906.11		0.876	290.263	TRUE	290.263	9655.54		0.69	228.632	FALSE	0.96	318.096	TRUE	318.096	9088.93		0.38	125.913	FALSE	0.6	198.81	FALSE	0.86	284.961	TRUE				284.961	9251.3		0.07	23.1945	FALSE	0.28	92.778	FALSE	0.52	172.302	FALSE	0.79	261.767	TRUE
		2072	0.872	236.586	8143.78		0.872	288.937	TRUE	288.937	9945.8		0.68	225.318	FALSE	0.95	314.783	TRUE	314.783	9407.03		0.36	119.286	FALSE	0.58	192.183	FALSE	0.84	278.334	TRUE				278.334	9536.26		0.04	13.254	FALSE	0.25	82.8375	FALSE	0.49	162.362	FALSE	0.76	251.826	TRUE
		2073	0.868	235.501	8380.36		0.868	287.612	TRUE	287.612	10234.7		0.67	222.005	FALSE	0.94	311.469	TRUE	311.469	9721.81		0.34	112.659	FALSE	0.56	185.556	FALSE	0.82	271.707	TRUE				271.707	9814.59		0.01	3.3135	FALSE	0.22	72.897	FALSE	0.46	152.421	FALSE	0.73	241.886	TRUE
		2074	0.864	234.416	8615.86		0.864	286.286	TRUE	286.286	10522.4		0.66	218.691	FALSE	0.93	308.156	TRUE	308.156	10033.3		0.32	106.032	FALSE	0.54	178.929	FALSE	0.8	265.08	TRUE				265.08	10086.3		-0.02	-6.627	FALSE	0.19	62.9565	FALSE	0.43	142.481	FALSE	0.7	231.945	FALSE	1
		2075	0.86	233.331	8850.28		0.86	284.961	TRUE	284.961	10808.6		0.65	215.378	FALSE	0.92	304.842	TRUE	304.842	10341.4		0.3	99.405	FALSE	0.52	172.302	FALSE	0.78	258.453	TRUE				258.453	10351.4		-0.05	-16.5675	FALSE	0.16	53.016	FALSE	0.4	132.54	FALSE	0.67	222.005	FALSE	0.97
		2076	0.856	232.245	9083.61		0.856	283.636	TRUE	283.636	11093.6		0.64	212.064	FALSE	0.91	301.529	TRUE	301.529	10646.3		0.28	92.778	FALSE	0.5	165.675	FALSE	0.76	251.826	TRUE				251.826	10609.8		-0.08	-26.508	FALSE	0.13	43.0755	FALSE	0.37	122.6	FALSE	0.64	212.064	FALSE	0.94
		2077	0.852	231.16	9315.86		0.852	282.31	TRUE	282.31	11377.2		0.63	208.751	FALSE	0.9	298.215	TRUE	298.215	10947.8		0.26	86.151	FALSE	0.48	159.048	FALSE	0.74	245.199	TRUE				245.199	10861.7		-0.11	-36.4485	FALSE	0.1	33.135	FALSE	0.34	112.659	FALSE	0.61	202.124	FALSE	0.91
		2078	0.848	230.075	9547.02		0.848	280.985	TRUE	280.985	11659.5		0.62	205.437	FALSE	0.89	294.902	TRUE	294.902	11246		0.24	79.524	FALSE	0.46	152.421	FALSE	0.72	238.572	TRUE				238.572	11106.9		-0.14	-46.389	FALSE	0.07	23.1945	FALSE	0.31	102.719	FALSE	0.58	192.183	FALSE	0.88
		2079	0.844	228.989	9777.09		0.844	279.659	TRUE	279.659	11940.5		0.61	202.124	FALSE	0.88	291.588	TRUE	291.588	11540.9		0.22	72.897	FALSE	0.44	145.794	FALSE	0.7	231.945	TRUE				231.945	11345.4		-0.17	-56.3295	FALSE	0.04	13.254	FALSE	0.28	92.778	FALSE	0.55	182.243	FALSE	0.85
		2080			10006.1						12220.2									11832.5															11577.4
Monofacial - 2045
			Yield single-junction at 0.4% annual degradation				Yield tandem at 0.4% annual degradation						Yield tandem at 1% annual degradation									Yield tandem at 2% annual degradation															Yield tandem at 3% annual degradation
			Relative yield	kWh/yr	kWh		Relative yield	kWh/yr	yield above single-junction?	kWh/yr	kWh		Relative yield	kWh/yr	yield above single-junction?	Relative yield	kWh/yr	yield above single-junction?	kWh/yr	kWh		Relative yield	kWh/yr	yield above single-junction?	Relative yield	kWh/yr	yield above single-junction?	Relative yield	kWh/yr	yield above single-junction?	Relative yield	kWh/yr	yield above single-junction?	kWh/yr	kWh		Relative yield	kWh/yr	yield above single-junction?	Relative yield	kWh/yr	yield above single-junction?	Relative yield	kWh/yr	yield above single-junction?	Relative yield	kWh/yr	yield above single-junction?	Relative yield
				single-junction (0.4% deg.)						tandem (0.4% deg.)									tandem (1.0% deg.)															tandem (2.0% deg.)
		2045	1	274.778	0		1	342.895	TRUE	342.895	0		1	342.895	TRUE				342.895	0		1	342.895	TRUE										342.895	0		1	342.895	TRUE
		2046	0.996	273.679	274.778		0.996	341.524	TRUE	341.524	342.895		0.99	339.466	TRUE				339.466	342.895		0.98	336.038	TRUE										336.038	342.895		0.97	332.609	TRUE
		2047	0.992	272.58	548.457		0.992	340.152	TRUE	340.152	684.419		0.98	336.038	TRUE				336.038	682.362		0.96	329.18	TRUE										329.18	678.933		0.94	322.322	TRUE
		2048	0.988	271.481	821.037		0.988	338.781	TRUE	338.781	1024.57		0.97	332.609	TRUE				332.609	1018.4		0.94	322.322	TRUE										322.322	1008.11		0.91	312.035	TRUE
		2049	0.984	270.382	1092.52		0.984	337.409	TRUE	337.409	1363.35		0.96	329.18	TRUE				329.18	1351.01		0.92	315.464	TRUE										315.464	1330.43		0.88	301.748	TRUE
		2050	0.98	269.283	1362.9		0.98	336.038	TRUE	336.038	1700.76		0.95	325.751	TRUE				325.751	1680.19		0.9	308.606	TRUE										308.606	1645.9		0.85	291.461	TRUE
		2051	0.976	268.183	1632.18		0.976	334.666	TRUE	334.666	2036.8		0.94	322.322	TRUE				322.322	2005.94		0.88	301.748	TRUE										301.748	1954.5		0.82	281.174	TRUE
		2052	0.972	267.084	1900.37		0.972	333.294	TRUE	333.294	2371.46		0.93	318.893	TRUE				318.893	2328.26		0.86	294.89	TRUE										294.89	2256.25		0.79	270.887	TRUE
		2053	0.968	265.985	2167.45		0.968	331.923	TRUE	331.923	2704.76		0.92	315.464	TRUE				315.464	2647.15		0.84	288.032	TRUE										288.032	2551.14		0.76	260.601	FALSE	1	342.895	TRUE
		2054	0.964	264.886	2433.44		0.964	330.551	TRUE	330.551	3036.68		0.91	312.035	TRUE				312.035	2962.62		0.82	281.174	TRUE										281.174	2839.17		0.73	250.314	FALSE	0.97	332.609	TRUE
		2055	0.96	263.787	2698.32		0.96	329.18	TRUE	329.18	3367.23		0.9	308.606	TRUE				308.606	3274.65		0.8	274.316	TRUE										274.316	3120.35		0.7	240.027	FALSE	0.94	322.322	TRUE
		2056	0.956	262.688	2962.11		0.956	327.808	TRUE	327.808	3696.41		0.89	305.177	TRUE				305.177	3583.26		0.78	267.458	TRUE										267.458	3394.66		0.67	229.74	FALSE	0.91	312.035	TRUE
		2057	0.952	261.589	3224.8		0.952	326.436	TRUE	326.436	4024.22		0.88	301.748	TRUE				301.748	3888.43		0.76	260.601	FALSE	1	342.895	TRUE							342.895	3662.12		0.64	219.453	FALSE	0.88	301.748	TRUE
		2058	0.948	260.49	3486.39		0.948	325.065	TRUE	325.065	4350.66		0.87	298.319	TRUE				298.319	4190.18		0.74	253.743	FALSE	0.98	336.038	TRUE							336.038	4005.02		0.61	209.166	FALSE	0.85	291.461	TRUE
		2059	0.944	259.391	3746.87		0.944	323.693	TRUE	323.693	4675.72		0.86	294.89	TRUE				294.89	4488.5		0.72	246.885	FALSE	0.96	329.18	TRUE							329.18	4341.06		0.58	198.879	FALSE	0.82	281.174	TRUE
		2060	0.94	258.291	4006.27		0.94	322.322	TRUE	322.322	4999.42		0.85	291.461	TRUE				291.461	4783.39		0.7	240.027	FALSE	0.94	322.322	TRUE							322.322	4670.24		0.55	188.592	FALSE	0.79	270.887	TRUE
		2061	0.936	257.192	4264.56		0.936	320.95	TRUE	320.95	5321.74		0.84	288.032	TRUE				288.032	5074.85		0.68	233.169	FALSE	0.92	315.464	TRUE							315.464	4992.56		0.52	178.306	FALSE	0.76	260.601	TRUE
		2062	0.932	256.093	4521.75		0.932	319.579	TRUE	319.579	5642.69		0.83	284.603	TRUE				284.603	5362.88		0.66	226.311	FALSE	0.9	308.606	TRUE							308.606	5308.02		0.49	168.019	FALSE	0.73	250.314	FALSE	1	342.895	TRUE
		2063	0.928	254.994	4777.84		0.928	318.207	TRUE	318.207	5962.27		0.82	281.174	TRUE				281.174	5647.49		0.64	219.453	FALSE	0.88	301.748	TRUE							301.748	5616.63		0.46	157.732	FALSE	0.7	240.027	FALSE	0.97	332.609	TRUE
		2064	0.924	253.895	5032.84		0.924	316.835	TRUE	316.835	6280.47		0.81	277.745	TRUE				277.745	5928.66		0.62	212.595	FALSE	0.86	294.89	TRUE							294.89	5918.37		0.43	147.445	FALSE	0.67	229.74	FALSE	0.94	322.322	TRUE
		2065	0.92	252.796	5286.73		0.92	315.464	TRUE	315.464	6597.31		0.8	274.316	TRUE				274.316	6206.41		0.6	205.737	FALSE	0.84	288.032	TRUE							288.032	6213.26		0.4	137.158	FALSE	0.64	219.453	FALSE	0.91	312.035	TRUE
		2066	0.916	251.697	5539.53		0.916	314.092	TRUE	314.092	6912.77		0.79	270.887	TRUE				270.887	6480.72		0.58	198.879	FALSE	0.82	281.174	TRUE							281.174	6501.3		0.37	126.871	FALSE	0.61	209.166	FALSE	0.88	301.748	TRUE
		2067	0.912	250.598	5791.22		0.912	312.721	TRUE	312.721	7226.86		0.78	267.458	TRUE				267.458	6751.61		0.56	192.021	FALSE	0.8	274.316	TRUE							274.316	6782.47		0.34	116.584	FALSE	0.58	198.879	FALSE	0.85	291.461	TRUE
		2068	0.908	249.499	6041.82		0.908	311.349	TRUE	311.349	7539.58		0.77	264.029	TRUE				264.029	7019.07		0.54	185.164	FALSE	0.78	267.458	TRUE							267.458	7056.79		0.31	106.298	FALSE	0.55	188.592	FALSE	0.82	281.174	TRUE
		2069	0.904	248.399	6291.32		0.904	309.977	TRUE	309.977	7850.93		0.76	260.601	TRUE				260.601	7283.1		0.52	178.306	FALSE	0.76	260.601	TRUE							260.601	7324.25		0.28	96.0107	FALSE	0.52	178.306	FALSE	0.79	270.887	TRUE
		2070	0.9	247.3	6539.72		0.9	308.606	TRUE	308.606	8160.91		0.75	257.172	TRUE				257.172	7543.7		0.5	171.448	FALSE	0.74	253.743	TRUE							253.743	7584.85		0.25	85.7239	FALSE	0.49	168.019	FALSE	0.76	260.601	TRUE
		2071	0.896	246.201	6787.02		0.896	307.234	TRUE	307.234	8469.52		0.74	253.743	TRUE				253.743	7800.87		0.48	164.59	FALSE	0.72	246.885	TRUE							246.885	7838.59		0.22	75.437	FALSE	0.46	157.732	FALSE	0.73	250.314	TRUE
		2072	0.892	245.102	7033.22		0.892	305.863	TRUE	305.863	8776.75		0.73	250.314	TRUE				250.314	8054.61		0.46	157.732	FALSE	0.7	240.027	FALSE	1	342.895	TRUE				342.895	8085.47		0.19	65.1501	FALSE	0.43	147.445	FALSE	0.7	240.027	FALSE	1	342.895	TRUE
		2073	0.888	244.003	7278.32		0.888	304.491	TRUE	304.491	9082.61		0.72	246.885	TRUE				246.885	8304.93		0.44	150.874	FALSE	0.68	233.169	FALSE	0.98	336.038	TRUE				336.038	8428.37		0.16	54.8633	FALSE	0.4	137.158	FALSE	0.67	229.74	FALSE	0.97	332.609	TRUE
		2074	0.884	242.904	7522.33		0.884	303.12	TRUE	303.12	9387.1		0.71	243.456	TRUE				243.456	8551.81		0.42	144.016	FALSE	0.66	226.311	FALSE	0.96	329.18	TRUE				329.18	8764.41		0.13	44.5764	FALSE	0.37	126.871	FALSE	0.64	219.453	FALSE	0.94	322.322	TRUE
		2075	0.88	241.805	7765.23		0.88	301.748	TRUE	301.748	9690.22		0.7	240.027	FALSE	1	342.895	TRUE	342.895	8795.27		0.4	137.158	FALSE	0.64	219.453	FALSE	0.94	322.322	TRUE				322.322	9093.59		0.1	34.2895	FALSE	0.34	116.584	FALSE	0.61	209.166	FALSE	0.91	312.035	TRUE
		2076	0.876	240.706	8007.03		0.876	300.376	TRUE	300.376	9991.97		0.69	236.598	FALSE	0.99	339.466	TRUE	339.466	9138.16		0.38	130.3	FALSE	0.62	212.595	FALSE	0.92	315.464	TRUE				315.464	9415.91		0.07	24.0027	FALSE	0.31	106.298	FALSE	0.58	198.879	FALSE	0.88	301.748	TRUE
		2077	0.872	239.607	8247.74		0.872	299.005	TRUE	299.005	10292.3		0.68	233.169	FALSE	0.98	336.038	TRUE	336.038	9477.63		0.36	123.442	FALSE	0.6	205.737	FALSE	0.9	308.606	TRUE				308.606	9731.37		0.04	13.7158	FALSE	0.28	96.0107	FALSE	0.55	188.592	FALSE	0.85	291.461	TRUE
		2078	0.868	238.507	8487.35		0.868	297.633	TRUE	297.633	10591.4		0.67	229.74	FALSE	0.97	332.609	TRUE	332.609	9813.67		0.34	116.584	FALSE	0.58	198.879	FALSE	0.88	301.748	TRUE				301.748	10040		0.01	3.42895	FALSE	0.25	85.7239	FALSE	0.52	178.306	FALSE	0.82	281.174	TRUE
		2079	0.864	237.408	8725.85		0.864	296.262	TRUE	296.262	10889		0.66	226.311	FALSE	0.96	329.18	TRUE	329.18	10146.3		0.32	109.727	FALSE	0.56	192.021	FALSE	0.86	294.89	TRUE				294.89	10341.7		-0.02	-6.85791	FALSE	0.22	75.437	FALSE	0.49	168.019	FALSE	0.79	270.887	TRUE
		2080	0.86	236.309	8963.26		0.86	294.89	TRUE	294.89	11185.2		0.65	222.882	FALSE	0.95	325.751	TRUE	325.751	10475.5		0.3	102.869	FALSE	0.54	185.164	FALSE	0.84	288.032	TRUE				288.032	10636.6		-0.05	-17.1448	FALSE	0.19	65.1501	FALSE	0.46	157.732	FALSE	0.76	260.601	TRUE
		2081	0.856	235.21	9199.57		0.856	293.518	TRUE	293.518	11480.1		0.64	219.453	FALSE	0.94	322.322	TRUE	322.322	10801.2		0.28	96.0107	FALSE	0.52	178.306	FALSE	0.82	281.174	TRUE				281.174	10924.6		-0.08	-27.4316	FALSE	0.16	54.8633	FALSE	0.43	147.445	FALSE	0.73	250.314	TRUE
		2082	0.852	234.111	9434.78		0.852	292.147	TRUE	292.147	11773.7		0.63	216.024	FALSE	0.93	318.893	TRUE	318.893	11123.5		0.26	89.1528	FALSE	0.5	171.448	FALSE	0.8	274.316	TRUE				274.316	11205.8		-0.11	-37.7185	FALSE	0.13	44.5764	FALSE	0.4	137.158	FALSE	0.7	240.027	TRUE
		2083	0.848	233.012	9668.89		0.848	290.775	TRUE	290.775	12065.8		0.62	212.595	FALSE	0.92	315.464	TRUE	315.464	11442.4		0.24	82.2949	FALSE	0.48	164.59	FALSE	0.78	267.458	TRUE				267.458	11480.1		-0.14	-48.0054	FALSE	0.1	34.2895	FALSE	0.37	126.871	FALSE	0.67	229.74	FALSE	1
		2084	0.844	231.913	9901.91		0.844	289.404	TRUE	289.404	12356.6		0.61	209.166	FALSE	0.91	312.035	TRUE	312.035	11757.9		0.22	75.437	FALSE	0.46	157.732	FALSE	0.76	260.601	TRUE				260.601	11747.6		-0.17	-58.2922	FALSE	0.07	24.0027	FALSE	0.34	116.584	FALSE	0.64	219.453	FALSE	0.97
		2085			10133.8						12646									12069.9															12008.2
Monofacial - 2050
			Yield single-junction at 0.4% annual degradation				Yield tandem at 0.4% annual degradation						Yield tandem at 1% annual degradation									Yield tandem at 2% annual degradation															Yield tandem at 3% annual degradation
			Relative yield	kWh/yr	kWh		Relative yield	kWh/yr	yield above single-junction?	kWh/yr	kWh		Relative yield	kWh/yr	yield above single-junction?	Relative yield	kWh/yr	yield above single-junction?	kWh/yr	kWh		Relative yield	kWh/yr	yield above single-junction?	Relative yield	kWh/yr	yield above single-junction?	Relative yield	kWh/yr	yield above single-junction?	Relative yield	kWh/yr	yield above single-junction?	kWh/yr	kWh		Relative yield	kWh/yr	yield above single-junction?	Relative yield	kWh/yr	yield above single-junction?	Relative yield	kWh/yr	yield above single-junction?	Relative yield	kWh/yr	yield above single-junction?	Relative yield
				single-junction (0.4% deg.)				no refurbishment tandem at 0.4% annual degradation		tandem (0.4% deg.)				no refurbishment tandem at 1% annual degradation					tandem (1.0% deg.)				no refurbishment tandem at 2% annual degradation											tandem (2.0% deg.)				no refurbishment tandem at 3% annual degradation
		2050	1	277.087	0		1	354.441	TRUE	354.441	0		1	354.441	TRUE				354.441	0		1	354.441	TRUE										354.441	0		1	354.441	TRUE
		2051	0.996	275.979	277.087		0.996	353.023	TRUE	353.023	354.441		0.99	350.896	TRUE				350.896	354.441		0.98	347.352	TRUE										347.352	354.441		0.97	343.807	TRUE
		2052	0.992	274.871	553.066		0.992	351.605	TRUE	351.605	707.464		0.98	347.352	TRUE				347.352	705.337		0.96	340.263	TRUE										340.263	701.793		0.94	333.174	TRUE
		2053	0.988	273.762	827.937		0.988	350.187	TRUE	350.187	1059.07		0.97	343.807	TRUE				343.807	1052.69		0.94	333.174	TRUE										333.174	1042.06		0.91	322.541	TRUE
		2054	0.984	272.654	1101.7		0.984	348.77	TRUE	348.77	1409.26		0.96	340.263	TRUE				340.263	1396.5		0.92	326.085	TRUE										326.085	1375.23		0.88	311.908	TRUE
		2055	0.98	271.545	1374.35		0.98	347.352	TRUE	347.352	1758.03		0.95	336.719	TRUE				336.719	1736.76		0.9	318.997	TRUE										318.997	1701.32		0.85	301.275	TRUE
		2056	0.976	270.437	1645.9		0.976	345.934	TRUE	345.934	2105.38		0.94	333.174	TRUE				333.174	2073.48		0.88	311.908	TRUE										311.908	2020.31		0.82	290.641	TRUE
		2057	0.972	269.329	1916.34		0.972	344.516	TRUE	344.516	2451.31		0.93	329.63	TRUE				329.63	2406.65		0.86	304.819	TRUE										304.819	2332.22		0.79	280.008	TRUE
		2058	0.968	268.22	2185.66		0.968	343.099	TRUE	343.099	2795.83		0.92	326.085	TRUE				326.085	2736.28		0.84	297.73	TRUE										297.73	2637.04		0.76	269.375	TRUE
		2059	0.964	267.112	2453.88		0.964	341.681	TRUE	341.681	3138.93		0.91	322.541	TRUE				322.541	3062.37		0.82	290.641	TRUE										290.641	2934.77		0.73	258.742	FALSE	1	354.441	TRUE
		2060	0.96	266.004	2721		0.96	340.263	TRUE	340.263	3480.61		0.9	318.997	TRUE				318.997	3384.91		0.8	283.553	TRUE										283.553	3225.41		0.7	248.108	FALSE	0.97	343.807	TRUE
		2061	0.956	264.895	2987		0.956	338.845	TRUE	338.845	3820.87		0.89	315.452	TRUE				315.452	3703.91		0.78	276.464	TRUE										276.464	3508.96		0.67	237.475	FALSE	0.94	333.174	TRUE
		2062	0.952	263.787	3251.9		0.952	337.428	TRUE	337.428	4159.72		0.88	311.908	TRUE				311.908	4019.36		0.76	269.375	TRUE										269.375	3785.43		0.64	226.842	FALSE	0.91	322.541	TRUE
		2063	0.948	262.679	3515.68		0.948	336.01	TRUE	336.01	4497.14		0.87	308.363	TRUE				308.363	4331.27		0.74	262.286	FALSE	1	354.441	TRUE							354.441	4054.8		0.61	216.209	FALSE	0.88	311.908	TRUE
		2064	0.944	261.57	3778.36		0.944	334.592	TRUE	334.592	4833.15		0.86	304.819	TRUE				304.819	4639.63		0.72	255.197	FALSE	0.98	347.352	TRUE							347.352	4409.24		0.58	205.576	FALSE	0.85	301.275	TRUE
		2065	0.94	260.462	4039.93		0.94	333.174	TRUE	333.174	5167.75		0.85	301.275	TRUE				301.275	4944.45		0.7	248.108	FALSE	0.96	340.263	TRUE							340.263	4756.59		0.55	194.942	FALSE	0.82	290.641	TRUE
		2066	0.936	259.354	4300.39		0.936	331.757	TRUE	331.757	5500.92		0.84	297.73	TRUE				297.73	5245.72		0.68	241.02	FALSE	0.94	333.174	TRUE							333.174	5096.86		0.52	184.309	FALSE	0.79	280.008	TRUE
		2067	0.932	258.245	4559.75		0.932	330.339	TRUE	330.339	5832.68		0.83	294.186	TRUE				294.186	5543.45		0.66	233.931	FALSE	0.92	326.085	TRUE							326.085	5430.03		0.49	173.676	FALSE	0.76	269.375	TRUE
		2068	0.928	257.137	4817.99		0.928	328.921	TRUE	328.921	6163.02		0.82	290.641	TRUE				290.641	5837.64		0.64	226.842	FALSE	0.9	318.997	TRUE							318.997	5756.12		0.46	163.043	FALSE	0.73	258.742	TRUE
		2069	0.924	256.029	5075.13		0.924	327.503	TRUE	327.503	6491.94		0.81	287.097	TRUE				287.097	6128.28		0.62	219.753	FALSE	0.88	311.908	TRUE							311.908	6075.11		0.43	152.41	FALSE	0.7	248.108	FALSE	1	354.441	TRUE
		2070	0.92	254.92	5331.16		0.92	326.085	TRUE	326.085	6819.44		0.8	283.553	TRUE				283.553	6415.38		0.6	212.664	FALSE	0.86	304.819	TRUE							304.819	6387.02		0.4	141.776	FALSE	0.67	237.475	FALSE	0.97	343.807	TRUE
		2071	0.916	253.812	5586.08		0.916	324.668	TRUE	324.668	7145.52		0.79	280.008	TRUE				280.008	6698.93		0.58	205.576	FALSE	0.84	297.73	TRUE							297.73	6691.84		0.37	131.143	FALSE	0.64	226.842	FALSE	0.94	333.174	TRUE
		2072	0.912	252.704	5839.89		0.912	323.25	TRUE	323.25	7470.19		0.78	276.464	TRUE				276.464	6978.94		0.56	198.487	FALSE	0.82	290.641	TRUE							290.641	6989.57		0.34	120.51	FALSE	0.61	216.209	FALSE	0.91	322.541	TRUE
		2073	0.908	251.595	6092.59		0.908	321.832	TRUE	321.832	7793.44		0.77	272.919	TRUE				272.919	7255.4		0.54	191.398	FALSE	0.8	283.553	TRUE							283.553	7280.21		0.31	109.877	FALSE	0.58	205.576	FALSE	0.88	311.908	TRUE
		2074	0.904	250.487	6344.19		0.904	320.414	TRUE	320.414	8115.27		0.76	269.375	TRUE				269.375	7528.32		0.52	184.309	FALSE	0.78	276.464	TRUE							276.464	7563.76		0.28	99.2434	FALSE	0.55	194.942	FALSE	0.85	301.275	TRUE
		2075	0.9	249.378	6594.68		0.9	318.997	TRUE	318.997	8435.69		0.75	265.831	TRUE				265.831	7797.7		0.5	177.22	FALSE	0.76	269.375	TRUE							269.375	7840.23		0.25	88.6102	FALSE	0.52	184.309	FALSE	0.82	290.641	TRUE
		2076	0.896	248.27	6844.05		0.896	317.579	TRUE	317.579	8754.69		0.74	262.286	TRUE				262.286	8063.53		0.48	170.132	FALSE	0.74	262.286	TRUE							262.286	8109.6		0.22	77.977	FALSE	0.49	173.676	FALSE	0.79	280.008	TRUE
		2077	0.892	247.162	7092.32		0.892	316.161	TRUE	316.161	9072.26		0.73	258.742	TRUE				258.742	8325.81		0.46	163.043	FALSE	0.72	255.197	TRUE							255.197	8371.89		0.19	67.3437	FALSE	0.46	163.043	FALSE	0.76	269.375	TRUE
		2078	0.888	246.053	7339.49		0.888	314.743	TRUE	314.743	9388.43		0.72	255.197	TRUE				255.197	8584.55		0.44	155.954	FALSE	0.7	248.108	TRUE							248.108	8627.09		0.16	56.7105	FALSE	0.43	152.41	FALSE	0.73	258.742	TRUE
		2079	0.884	244.945	7585.54		0.884	313.326	TRUE	313.326	9703.17		0.71	251.653	TRUE				251.653	8839.75		0.42	148.865	FALSE	0.68	241.02	FALSE	1	354.441	TRUE				354.441	8875.2		0.13	46.0773	FALSE	0.4	141.776	FALSE	0.7	248.108	TRUE
		2080	0.88	243.837	7830.48		0.88	311.908	TRUE	311.908	10016.5		0.7	248.108	TRUE				248.108	9091.4		0.4	141.776	FALSE	0.66	233.931	FALSE	0.98	347.352	TRUE				347.352	9229.64		0.1	35.4441	FALSE	0.37	131.143	FALSE	0.67	237.475	FALSE	1	354.441	TRUE
		2081	0.876	242.728	8074.32		0.876	310.49	TRUE	310.49	10328.4		0.69	244.564	TRUE				244.564	9339.51		0.38	134.687	FALSE	0.64	226.842	FALSE	0.96	340.263	TRUE				340.263	9576.99		0.07	24.8108	FALSE	0.34	120.51	FALSE	0.64	226.842	FALSE	0.97	343.807	TRUE
		2082	0.872	241.62	8317.05		0.872	309.072	TRUE	309.072	10638.9		0.68	241.02	FALSE	1	354.441	TRUE	354.441	9584.08		0.36	127.599	FALSE	0.62	219.753	FALSE	0.94	333.174	TRUE				333.174	9917.25		0.04	14.1776	FALSE	0.31	109.877	FALSE	0.61	216.209	FALSE	0.94	333.174	TRUE
		2083	0.868	240.512	8558.67		0.868	307.655	TRUE	307.655	10948		0.67	237.475	FALSE	0.99	350.896	TRUE	350.896	9938.52		0.34	120.51	FALSE	0.6	212.664	FALSE	0.92	326.085	TRUE				326.085	10250.4		0.01	3.54441	FALSE	0.28	99.2434	FALSE	0.58	205.576	FALSE	0.91	322.541	TRUE
		2084	0.864	239.403	8799.18		0.864	306.237	TRUE	306.237	11255.6		0.66	233.931	FALSE	0.98	347.352	TRUE	347.352	10289.4		0.32	113.421	FALSE	0.58	205.576	FALSE	0.9	318.997	TRUE				318.997	10576.5		-0.02	-7.08881	FALSE	0.25	88.6102	FALSE	0.55	194.942	FALSE	0.88	311.908	TRUE
		2085	0.86	238.295	9038.58		0.86	304.819	TRUE	304.819	11561.9		0.65	230.386	FALSE	0.97	343.807	TRUE	343.807	10636.8		0.3	106.332	FALSE	0.56	198.487	FALSE	0.88	311.908	TRUE				311.908	10895.5		-0.05	-17.722	FALSE	0.22	77.977	FALSE	0.52	184.309	FALSE	0.85	301.275	TRUE
		2086	0.856	237.187	9276.88		0.856	303.401	TRUE	303.401	11866.7		0.64	226.842	FALSE	0.96	340.263	TRUE	340.263	10980.6		0.28	99.2434	FALSE	0.54	191.398	FALSE	0.86	304.819	TRUE				304.819	11207.4		-0.08	-28.3553	FALSE	0.19	67.3437	FALSE	0.49	173.676	FALSE	0.82	290.641	TRUE
		2087	0.852	236.078	9514.07		0.852	301.983	TRUE	301.983	12170.1		0.63	223.298	FALSE	0.95	336.719	TRUE	336.719	11320.8		0.26	92.1546	FALSE	0.52	184.309	FALSE	0.84	297.73	TRUE				297.73	11512.2		-0.11	-38.9885	FALSE	0.16	56.7105	FALSE	0.46	163.043	FALSE	0.79	280.008	TRUE
		2088	0.848	234.97	9750.14		0.848	300.566	TRUE	300.566	12472.1		0.62	219.753	FALSE	0.94	333.174	TRUE	333.174	11657.6		0.24	85.0658	FALSE	0.5	177.22	FALSE	0.82	290.641	TRUE				290.641	11810		-0.14	-49.6217	FALSE	0.13	46.0773	FALSE	0.43	152.41	FALSE	0.76	269.375	TRUE
		2089	0.844	233.862	9985.11		0.844	299.148	TRUE	299.148	12772.6		0.61	216.209	FALSE	0.93	329.63	TRUE	329.63	11990.7		0.22	77.977	FALSE	0.48	170.132	FALSE	0.8	283.553	TRUE				283.553	12100.6		-0.17	-60.2549	FALSE	0.1	35.4441	FALSE	0.4	141.776	FALSE	0.73	258.742	TRUE
		2090			10219						13071.8									12320.4															12384.2
Bifacial - 2023
			Yield single-junction at 0.5% annual degradation				Yield tandem at 0.5% annual degradation						Yield tandem at 1% annual degradation									Yield tandem at 2% annual degradation															Yield tandem at 3% annual degradation
			Relative yield	kWh/yr	kWh		Relative yield	kWh/yr	yield above single-junction?	kWh/yr	kWh		Relative yield	kWh/yr	yield above single-junction?	Relative yield	kWh/yr	yield above single-junction?	kWh/yr	kWh		Relative yield	kWh/yr	yield above single-junction?	Relative yield	kWh/yr	yield above single-junction?	Relative yield	kWh/yr	yield above single-junction?	Relative yield	kWh/yr	yield above single-junction?	kWh/yr	kWh		Relative yield	kWh/yr	yield above single-junction?	Relative yield	kWh/yr	yield above single-junction?	Relative yield	kWh/yr	yield above single-junction?	Relative yield	kWh/yr	yield above single-junction?	Relative yield
				single-junction (0.5% deg.)						tandem (0.5% deg.)									tandem (1.0% deg.)															tandem (2.0% deg.)
		2023	1	290.307	0		1	351.843	TRUE	351.843	0		1	351.843	TRUE				351.843	0		1	351.843	TRUE										351.843	0		1	351.843	TRUE
		2024	0.995	288.855	290.307		0.995	350.084	TRUE	350.084	351.843		0.99	348.325	TRUE				348.325	351.843		0.98	344.806	TRUE										344.806	351.843		0.97	341.288	TRUE
		2025	0.99	287.404	579.162		0.99	348.325	TRUE	348.325	701.927		0.98	344.806	TRUE				344.806	700.168		0.96	337.769	TRUE										337.769	696.649		0.94	330.732	TRUE
		2026	0.985	285.952	866.565		0.985	346.565	TRUE	346.565	1050.25		0.97	341.288	TRUE				341.288	1044.97		0.94	330.732	TRUE										330.732	1034.42		0.91	320.177	TRUE
		2027	0.98	284.5	1152.52		0.98	344.806	TRUE	344.806	1396.82		0.96	337.769	TRUE				337.769	1386.26		0.92	323.696	TRUE										323.696	1365.15		0.88	309.622	TRUE
		2028	0.975	283.049	1437.02		0.975	343.047	TRUE	343.047	1741.62		0.95	334.251	TRUE				334.251	1724.03		0.9	316.659	TRUE										316.659	1688.85		0.85	299.067	TRUE
		2029	0.97	281.597	1720.07		0.97	341.288	TRUE	341.288	2084.67		0.94	330.732	TRUE				330.732	2058.28		0.88	309.622	TRUE										309.622	2005.51		0.82	288.511	TRUE
		2030	0.965	280.146	2001.66		0.965	339.529	TRUE	339.529	2425.96		0.93	327.214	TRUE				327.214	2389.01		0.86	302.585	TRUE										302.585	2315.13		0.79	277.956	FALSE	1	351.843	TRUE
		2031	0.96	278.694	2281.81		0.96	337.769	TRUE	337.769	2765.49		0.92	323.696	TRUE				323.696	2716.23		0.84	295.548	TRUE										295.548	2617.71		0.76	267.401	FALSE	0.97	341.288	TRUE
		2032	0.955	277.243	2560.5		0.955	336.01	TRUE	336.01	3103.26		0.91	320.177	TRUE				320.177	3039.92		0.82	288.511	TRUE										288.511	2913.26		0.73	256.845	FALSE	0.94	330.732	TRUE
		2033	0.95	275.791	2837.75		0.95	334.251	TRUE	334.251	3439.27		0.9	316.659	TRUE				316.659	3360.1		0.8	281.474	TRUE										281.474	3201.77		0.7	246.29	FALSE	0.91	320.177	TRUE
		2034	0.945	274.34	3113.54		0.945	332.492	TRUE	332.492	3773.52		0.89	313.14	TRUE				313.14	3676.76		0.78	274.438	TRUE										274.438	3483.25		0.67	235.735	FALSE	0.88	309.622	TRUE
		2035	0.94	272.888	3387.88		0.94	330.732	TRUE	330.732	4106.01		0.88	309.622	TRUE				309.622	3989.9		0.76	267.401	FALSE	1	351.843	TRUE							351.843	3757.68		0.64	225.18	FALSE	0.85	299.067	TRUE
		2036	0.935	271.437	3660.77		0.935	328.973	TRUE	328.973	4436.74		0.87	306.103	TRUE				306.103	4299.52		0.74	260.364	FALSE	0.98	344.806	TRUE							344.806	4109.53		0.61	214.624	FALSE	0.82	288.511	TRUE
		2037	0.93	269.985	3932.2		0.93	327.214	TRUE	327.214	4765.71		0.86	302.585	TRUE				302.585	4605.63		0.72	253.327	FALSE	0.96	337.769	TRUE							337.769	4454.33		0.58	204.069	FALSE	0.79	277.956	TRUE
		2038	0.925	268.534	4202.19		0.925	325.455	TRUE	325.455	5092.93		0.85	299.067	TRUE				299.067	4908.21		0.7	246.29	FALSE	0.94	330.732	TRUE							330.732	4792.1		0.55	193.514	FALSE	0.76	267.401	FALSE	1	351.843	TRUE
		2039	0.92	267.082	4470.72		0.92	323.696	TRUE	323.696	5418.38		0.84	295.548	TRUE				295.548	5207.28		0.68	239.253	FALSE	0.92	323.696	TRUE							323.696	5122.83		0.52	182.958	FALSE	0.73	256.845	FALSE	0.97	341.288	TRUE
		2040	0.915	265.631	4737.8		0.915	321.936	TRUE	321.936	5742.08		0.83	292.03	TRUE				292.03	5502.82		0.66	232.216	FALSE	0.9	316.659	TRUE							316.659	5446.53		0.49	172.403	FALSE	0.7	246.29	FALSE	0.94	330.732	TRUE
		2041	0.91	264.179	5003.43		0.91	320.177	TRUE	320.177	6064.01		0.82	288.511	TRUE				288.511	5794.85		0.64	225.18	FALSE	0.88	309.622	TRUE							309.622	5763.19		0.46	161.848	FALSE	0.67	235.735	FALSE	0.91	320.177	TRUE
		2042	0.905	262.727	5267.61		0.905	318.418	TRUE	318.418	6384.19		0.81	284.993	TRUE				284.993	6083.37		0.62	218.143	FALSE	0.86	302.585	TRUE							302.585	6072.81		0.43	151.292	FALSE	0.64	225.18	FALSE	0.88	309.622	TRUE
		2043	0.9	261.276	5530.34		0.9	316.659	TRUE	316.659	6702.61		0.8	281.474	TRUE				281.474	6368.36		0.6	211.106	FALSE	0.84	295.548	TRUE							295.548	6375.4		0.4	140.737	FALSE	0.61	214.624	FALSE	0.85	299.067	TRUE
		2044	0.895	259.824	5791.62		0.895	314.9	TRUE	314.9	7019.27		0.79	277.956	TRUE				277.956	6649.83		0.58	204.069	FALSE	0.82	288.511	TRUE							288.511	6670.94		0.37	130.182	FALSE	0.58	204.069	FALSE	0.82	288.511	TRUE
		2045	0.89	258.373	6051.44		0.89	313.14	TRUE	313.14	7334.17		0.78	274.438	TRUE				274.438	6927.79		0.56	197.032	FALSE	0.8	281.474	TRUE							281.474	6959.45		0.34	119.627	FALSE	0.55	193.514	FALSE	0.79	277.956	TRUE
		2046	0.885	256.921	6309.81		0.885	311.381	TRUE	311.381	7647.31		0.77	270.919	TRUE				270.919	7202.23		0.54	189.995	FALSE	0.78	274.438	TRUE							274.438	7240.93		0.31	109.071	FALSE	0.52	182.958	FALSE	0.76	267.401	TRUE
		2047	0.88	255.47	6566.73		0.88	309.622	TRUE	309.622	7958.69		0.76	267.401	TRUE				267.401	7473.15		0.52	182.958	FALSE	0.76	267.401	TRUE							267.401	7515.37		0.28	98.516	FALSE	0.49	172.403	FALSE	0.73	256.845	TRUE
		2048	0.875	254.018	6822.2		0.875	307.863	TRUE	307.863	8268.31		0.75	263.882	TRUE				263.882	7740.55		0.5	175.922	FALSE	0.74	260.364	TRUE							260.364	7782.77		0.25	87.9608	FALSE	0.46	161.848	FALSE	0.7	246.29	FALSE	1	351.843	TRUE
		2049	0.87	252.567	7076.22		0.87	306.103	TRUE	306.103	8576.17		0.74	260.364	TRUE				260.364	8004.43		0.48	168.885	FALSE	0.72	253.327	TRUE							253.327	8043.13		0.22	77.4055	FALSE	0.43	151.292	FALSE	0.67	235.735	FALSE	0.97	341.288	TRUE
		2050	0.865	251.115	7328.79		0.865	304.344	TRUE	304.344	8882.28		0.73	256.845	TRUE				256.845	8264.79		0.46	161.848	FALSE	0.7	246.29	FALSE	1	351.843	TRUE				351.843	8296.46		0.19	66.8502	FALSE	0.4	140.737	FALSE	0.64	225.18	FALSE	0.94	330.732	TRUE
		2051	0.86	249.664	7579.9		0.86	302.585	TRUE	302.585	9186.62		0.72	253.327	TRUE				253.327	8521.64		0.44	154.811	FALSE	0.68	239.253	FALSE	0.98	344.806	TRUE				344.806	8648.3		0.16	56.2949	FALSE	0.37	130.182	FALSE	0.61	214.624	FALSE	0.91	320.177	TRUE
		2052	0.855	248.212	7829.57		0.855	300.826	TRUE	300.826	9489.21		0.71	249.809	TRUE				249.809	8774.96		0.42	147.774	FALSE	0.66	232.216	FALSE	0.96	337.769	TRUE				337.769	8993.11		0.13	45.7396	FALSE	0.34	119.627	FALSE	0.58	204.069	FALSE	0.88	309.622	TRUE
		2053			8077.78						9790.03									9024.77															9330.88
Bifacial - 2027
			Yield single-junction at 0.4% annual degradation				Yield tandem at 0.4% annual degradation						Yield tandem at 1% annual degradation									Yield tandem at 2% annual degradation															Yield tandem at 3% annual degradation
			Relative yield	kWh/yr	kWh		Relative yield	kWh/yr	yield above single-junction?	kWh/yr	kWh		Relative yield	kWh/yr	yield above single-junction?	Relative yield	kWh/yr	yield above single-junction?	kWh/yr	kWh		Relative yield	kWh/yr	yield above single-junction?	Relative yield	kWh/yr	yield above single-junction?	Relative yield	kWh/yr	yield above single-junction?	Relative yield	kWh/yr	yield above single-junction?	kWh/yr	kWh		Relative yield	kWh/yr	yield above single-junction?	Relative yield	kWh/yr	yield above single-junction?	Relative yield	kWh/yr	yield above single-junction?	Relative yield	kWh/yr	yield above single-junction?	Relative yield
				single-junction (0.4% deg.)						tandem (0.4% deg.)									tandem (1.0% deg.)															tandem (2.0% deg.)
		2027	1	298.446	0		1	346.532	TRUE	346.532	0		1	346.532	TRUE				346.532	0		1	346.532	TRUE										346.532	0		1	346.532	TRUE
		2028	0.996	297.252	298.446		0.996	345.146	TRUE	345.146	346.532		0.99	343.067	TRUE				343.067	346.532		0.98	339.602	TRUE										339.602	346.532		0.97	336.136	TRUE
		2029	0.992	296.058	595.698		0.992	343.76	TRUE	343.76	691.678		0.98	339.602	TRUE				339.602	689.599		0.96	332.671	TRUE										332.671	686.134		0.94	325.74	TRUE
		2030	0.988	294.865	891.757		0.988	342.374	TRUE	342.374	1035.44		0.97	336.136	TRUE				336.136	1029.2		0.94	325.74	TRUE										325.74	1018.8		0.91	315.344	TRUE
		2031	0.984	293.671	1186.62		0.984	340.988	TRUE	340.988	1377.81		0.96	332.671	TRUE				332.671	1365.34		0.92	318.81	TRUE										318.81	1344.54		0.88	304.948	TRUE
		2032	0.98	292.477	1480.29		0.98	339.602	TRUE	339.602	1718.8		0.95	329.206	TRUE				329.206	1698.01		0.9	311.879	TRUE										311.879	1663.35		0.85	294.552	TRUE
		2033	0.976	291.283	1772.77		0.976	338.215	TRUE	338.215	2058.4		0.94	325.74	TRUE				325.74	2027.21		0.88	304.948	TRUE										304.948	1975.23		0.82	284.156	FALSE	1	346.532	TRUE
		2034	0.972	290.09	2064.05		0.972	336.829	TRUE	336.829	2396.62		0.93	322.275	TRUE				322.275	2352.95		0.86	298.018	TRUE										298.018	2280.18		0.79	273.76	FALSE	0.97	336.136	TRUE
		2035	0.968	288.896	2354.14		0.968	335.443	TRUE	335.443	2733.45		0.92	318.81	TRUE				318.81	2675.23		0.84	291.087	TRUE										291.087	2578.2		0.76	263.364	FALSE	0.94	325.74	TRUE
		2036	0.964	287.702	2643.04		0.964	334.057	TRUE	334.057	3068.89		0.91	315.344	TRUE				315.344	2994.04		0.82	284.156	FALSE	1	346.532	TRUE							346.532	2869.29		0.73	252.968	FALSE	0.91	315.344	TRUE
		2037	0.96	286.508	2930.74		0.96	332.671	TRUE	332.671	3402.95		0.9	311.879	TRUE				311.879	3309.38		0.8	277.226	FALSE	0.98	339.602	TRUE							339.602	3215.82		0.7	242.573	FALSE	0.88	304.948	TRUE
		2038	0.956	285.314	3217.25		0.956	331.285	TRUE	331.285	3735.62		0.89	308.414	TRUE				308.414	3621.26		0.78	270.295	FALSE	0.96	332.671	TRUE							332.671	3555.42		0.67	232.177	FALSE	0.85	294.552	TRUE
		2039	0.952	284.121	3502.56		0.952	329.899	TRUE	329.899	4066.9		0.88	304.948	TRUE				304.948	3929.67		0.76	263.364	FALSE	0.94	325.74	TRUE							325.74	3888.09		0.64	221.781	FALSE	0.82	284.156	TRUE
		2040	0.948	282.927	3786.68		0.948	328.513	TRUE	328.513	4396.8		0.87	301.483	TRUE				301.483	4234.62		0.74	256.434	FALSE	0.92	318.81	TRUE							318.81	4213.83		0.61	211.385	FALSE	0.79	273.76	FALSE	1	346.532	TRUE
		2041	0.944	281.733	4069.61		0.944	327.126	TRUE	327.126	4725.31		0.86	298.018	TRUE				298.018	4536.11		0.72	249.503	FALSE	0.9	311.879	TRUE							311.879	4532.64		0.58	200.989	FALSE	0.76	263.364	FALSE	0.97	336.136	TRUE
		2042	0.94	280.539	4351.34		0.94	325.74	TRUE	325.74	5052.44		0.85	294.552	TRUE				294.552	4834.12		0.7	242.573	FALSE	0.88	304.948	TRUE							304.948	4844.52		0.55	190.593	FALSE	0.73	252.968	FALSE	0.94	325.74	TRUE
		2043	0.936	279.345	4631.88		0.936	324.354	TRUE	324.354	5378.18		0.84	291.087	TRUE				291.087	5128.68		0.68	235.642	FALSE	0.86	298.018	TRUE							298.018	5149.47		0.52	180.197	FALSE	0.7	242.573	FALSE	0.91	315.344	TRUE
		2044	0.932	278.152	4911.23		0.932	322.968	TRUE	322.968	5702.53		0.83	287.622	TRUE				287.622	5419.76		0.66	228.711	FALSE	0.84	291.087	TRUE							291.087	5447.49		0.49	169.801	FALSE	0.67	232.177	FALSE	0.88	304.948	TRUE
		2045	0.928	276.958	5189.38		0.928	321.582	TRUE	321.582	6025.5		0.82	284.156	TRUE				284.156	5707.38		0.64	221.781	FALSE	0.82	284.156	TRUE							284.156	5738.57		0.46	159.405	FALSE	0.64	221.781	FALSE	0.85	294.552	TRUE
		2046	0.924	275.764	5466.34		0.924	320.196	TRUE	320.196	6347.08		0.81	280.691	TRUE				280.691	5991.54		0.62	214.85	FALSE	0.8	277.226	TRUE							277.226	6022.73		0.43	149.009	FALSE	0.61	211.385	FALSE	0.82	284.156	TRUE
		2047	0.92	274.57	5742.1		0.92	318.81	TRUE	318.81	6667.28		0.8	277.226	TRUE				277.226	6272.23		0.6	207.919	FALSE	0.78	270.295	FALSE	1	346.532	TRUE				346.532	6299.96		0.4	138.613	FALSE	0.58	200.989	FALSE	0.79	273.76	FALSE	1	346.532	TRUE
		2048	0.916	273.377	6016.67		0.916	317.423	TRUE	317.423	6986.09		0.79	273.76	TRUE				273.76	6549.46		0.58	200.989	FALSE	0.76	263.364	FALSE	0.98	339.602	TRUE				339.602	6646.49		0.37	128.217	FALSE	0.55	190.593	FALSE	0.76	263.364	FALSE	0.97	336.136	TRUE
		2049	0.912	272.183	6290.05		0.912	316.037	TRUE	316.037	7303.51		0.78	270.295	FALSE	1	346.532	TRUE	346.532	6823.22		0.56	194.058	FALSE	0.74	256.434	FALSE	0.96	332.671	TRUE				332.671	6986.09		0.34	117.821	FALSE	0.52	180.197	FALSE	0.73	252.968	FALSE	0.94	325.74	TRUE
		2050	0.908	270.989	6562.23		0.908	314.651	TRUE	314.651	7619.55		0.77	266.83	FALSE	0.99	343.067	TRUE	343.067	7169.75		0.54	187.127	FALSE	0.72	249.503	FALSE	0.94	325.74	TRUE				325.74	7318.76		0.31	107.425	FALSE	0.49	169.801	FALSE	0.7	242.573	FALSE	0.91	315.344	TRUE
		2051	0.904	269.795	6833.22		0.904	313.265	TRUE	313.265	7934.2		0.76	263.364	FALSE	0.98	339.602	TRUE	339.602	7512.82		0.52	180.197	FALSE	0.7	242.573	FALSE	0.92	318.81	TRUE				318.81	7644.5		0.28	97.029	FALSE	0.46	159.405	FALSE	0.67	232.177	FALSE	0.88	304.948	TRUE
		2052	0.9	268.601	7103.01		0.9	311.879	TRUE	311.879	8247.47		0.75	259.899	FALSE	0.97	336.136	TRUE	336.136	7852.42		0.5	173.266	FALSE	0.68	235.642	FALSE	0.9	311.879	TRUE				311.879	7963.31		0.25	86.633	FALSE	0.43	149.009	FALSE	0.64	221.781	FALSE	0.85	294.552	TRUE
		2053	0.896	267.408	7371.62		0.896	310.493	TRUE	310.493	8559.34		0.74	256.434	FALSE	0.96	332.671	TRUE	332.671	8188.56		0.48	166.335	FALSE	0.66	228.711	FALSE	0.88	304.948	TRUE				304.948	8275.19		0.22	76.2371	FALSE	0.4	138.613	FALSE	0.61	211.385	FALSE	0.82	284.156	TRUE
		2054	0.892	266.214	7639.02		0.892	309.107	TRUE	309.107	8869.84		0.73	252.968	FALSE	0.95	329.206	TRUE	329.206	8521.23		0.46	159.405	FALSE	0.64	221.781	FALSE	0.86	298.018	TRUE				298.018	8580.14		0.19	65.8411	FALSE	0.37	128.217	FALSE	0.58	200.989	FALSE	0.79	273.76	TRUE
		2055	0.888	265.02	7905.24		0.888	307.721	TRUE	307.721	9178.94		0.72	249.503	FALSE	0.94	325.74	TRUE	325.74	8850.43		0.44	152.474	FALSE	0.62	214.85	FALSE	0.84	291.087	TRUE				291.087	8878.15		0.16	55.4451	FALSE	0.34	117.821	FALSE	0.55	190.593	FALSE	0.76	263.364	FALSE	1
		2056	0.884	263.826	8170.26		0.884	306.334	TRUE	306.334	9486.66		0.71	246.038	FALSE	0.93	322.275	TRUE	322.275	9176.17		0.42	145.544	FALSE	0.6	207.919	FALSE	0.82	284.156	TRUE				284.156	9169.24		0.13	45.0492	FALSE	0.31	107.425	FALSE	0.52	180.197	FALSE	0.73	252.968	FALSE	0.97
		2057	0.88	262.632	8434.08		0.88	304.948	TRUE	304.948	9793		0.7	242.573	FALSE	0.92	318.81	TRUE	318.81	9498.45		0.4	138.613	FALSE	0.58	200.989	FALSE	0.8	277.226	TRUE				277.226	9453.4		0.1	34.6532	FALSE	0.28	97.029	FALSE	0.49	169.801	FALSE	0.7	242.573	FALSE	0.94
		2058	0.876	261.439	8696.72		0.876	303.562	TRUE	303.562	10097.9		0.69	239.107	FALSE	0.91	315.344	TRUE	315.344	9817.26		0.38	131.682	FALSE	0.56	194.058	FALSE	0.78	270.295	TRUE				270.295	9730.62		0.07	24.2573	FALSE	0.25	86.633	FALSE	0.46	159.405	FALSE	0.67	232.177	FALSE	0.91
		2059	0.872	260.245	8958.16		0.872	302.176	TRUE	302.176	10401.5		0.68	235.642	FALSE	0.9	311.879	TRUE	311.879	10132.6		0.36	124.752	FALSE	0.54	187.127	FALSE	0.76	263.364	TRUE				263.364	10000.9		0.04	13.8613	FALSE	0.22	76.2371	FALSE	0.43	149.009	FALSE	0.64	221.781	FALSE	0.88
		2060	0.868	259.051	9218.4		0.868	300.79	TRUE	300.79	10703.7		0.67	232.177	FALSE	0.89	308.414	TRUE	308.414	10444.5		0.34	117.821	FALSE	0.52	180.197	FALSE	0.74	256.434	FALSE	1	346.532	TRUE	346.532	10264.3		0.01	3.46532	FALSE	0.19	65.8411	FALSE	0.4	138.613	FALSE	0.61	211.385	FALSE	0.85
		2061	0.864	257.857	9477.45		0.864	299.404	TRUE	299.404	11004.5		0.66	228.711	FALSE	0.88	304.948	TRUE	304.948	10752.9		0.32	110.89	FALSE	0.5	173.266	FALSE	0.72	249.503	FALSE	0.98	339.602	TRUE	339.602	10610.8		-0.02	-6.93064	FALSE	0.16	55.4451	FALSE	0.37	128.217	FALSE	0.58	200.989	FALSE	0.82
		2062	0.86	256.664	9735.31		0.86	298.018	TRUE	298.018	11303.9		0.65	225.246	FALSE	0.87	301.483	TRUE	301.483	11057.8		0.3	103.96	FALSE	0.48	166.335	FALSE	0.7	242.573	FALSE	0.96	332.671	TRUE	332.671	10950.4		-0.05	-17.3266	FALSE	0.13	45.0492	FALSE	0.34	117.821	FALSE	0.55	190.593	FALSE	0.79
		2063	0.856	255.47	9991.97		0.856	296.632	TRUE	296.632	11601.9		0.64	221.781	FALSE	0.86	298.018	TRUE	298.018	11359.3		0.28	97.029	FALSE	0.46	159.405	FALSE	0.68	235.642	FALSE	0.94	325.74	TRUE	325.74	11283.1		-0.08	-27.7226	FALSE	0.1	34.6532	FALSE	0.31	107.425	FALSE	0.52	180.197	FALSE	0.76
		2064	0.852	254.276	10247.4		0.852	295.245	TRUE	295.245	11898.5		0.63	218.315	FALSE	0.85	294.552	TRUE	294.552	11657.3		0.26	90.0984	FALSE	0.44	152.474	FALSE	0.66	228.711	FALSE	0.92	318.81	TRUE	318.81	11608.8		-0.11	-38.1185	FALSE	0.07	24.2573	FALSE	0.28	97.029	FALSE	0.49	169.801	FALSE	0.73
		2065	0.848	253.082	10501.7		0.848	293.859	TRUE	293.859	12193.8		0.62	214.85	FALSE	0.84	291.087	TRUE	291.087	11951.9		0.24	83.1677	FALSE	0.42	145.544	FALSE	0.64	221.781	FALSE	0.9	311.879	TRUE	311.879	11927.6		-0.14	-48.5145	FALSE	0.04	13.8613	FALSE	0.25	86.633	FALSE	0.46	159.405	FALSE	0.7
		2066	0.844	251.888	10754.8		0.844	292.473	TRUE	292.473	12487.6		0.61	211.385	FALSE	0.83	287.622	TRUE	287.622	12243		0.22	76.2371	FALSE	0.4	138.613	FALSE	0.62	214.85	FALSE	0.88	304.948	TRUE	304.948	12239.5		-0.17	-58.9105	FALSE	0.01	3.46532	FALSE	0.22	76.2371	FALSE	0.43	149.009	FALSE	0.67
		2067			11006.7						12780.1									12530.6															12544.5
Bifacial - 2030
			Yield single-junction at 0.4% annual degradation				Yield tandem at 0.4% annual degradation						Yield tandem at 1% annual degradation									Yield tandem at 2% annual degradation															Yield tandem at 3% annual degradation
			Relative yield	kWh/yr	kWh		Relative yield	kWh/yr	yield above single-junction?	kWh/yr	kWh		Relative yield	kWh/yr	yield above single-junction?	Relative yield	kWh/yr	yield above single-junction?	kWh/yr	kWh		Relative yield	kWh/yr	yield above single-junction?	Relative yield	kWh/yr	yield above single-junction?	Relative yield	kWh/yr	yield above single-junction?	Relative yield	kWh/yr	yield above single-junction?	kWh/yr	kWh		Relative yield	kWh/yr	yield above single-junction?	Relative yield	kWh/yr	yield above single-junction?	Relative yield	kWh/yr	yield above single-junction?	Relative yield	kWh/yr	yield above single-junction?	Relative yield
				single-junction (0.4% deg.)						tandem (0.4% deg.)									tandem (1.0% deg.)															tandem (2.0% deg.)
		2030	1	305.229	0		1	354.498	TRUE	354.498	0		1	354.498	TRUE				354.498	0		1	354.498	TRUE										354.498	0		1	354.498	TRUE
		2031	0.996	304.008	305.229		0.996	353.08	TRUE	353.08	354.498		0.99	350.953	TRUE				350.953	354.498		0.98	347.408	TRUE										347.408	354.498		0.97	343.863	TRUE
		2032	0.992	302.787	609.237		0.992	351.662	TRUE	351.662	707.579		0.98	347.408	TRUE				347.408	705.452		0.96	340.318	TRUE										340.318	701.907		0.94	333.229	TRUE
		2033	0.988	301.566	912.024		0.988	350.244	TRUE	350.244	1059.24		0.97	343.863	TRUE				343.863	1052.86		0.94	333.229	TRUE										333.229	1042.23		0.91	322.594	TRUE
		2034	0.984	300.345	1213.59		0.984	348.826	TRUE	348.826	1409.49		0.96	340.318	TRUE				340.318	1396.72		0.92	326.139	TRUE										326.139	1375.45		0.88	311.959	TRUE
		2035	0.98	299.124	1513.94		0.98	347.408	TRUE	347.408	1758.31		0.95	336.774	TRUE				336.774	1737.04		0.9	319.049	TRUE										319.049	1701.59		0.85	301.324	TRUE
		2036	0.976	297.903	1813.06		0.976	345.99	TRUE	345.99	2105.72		0.94	333.229	TRUE				333.229	2073.82		0.88	311.959	TRUE										311.959	2020.64		0.82	290.689	FALSE	1	354.498	TRUE
		2037	0.972	296.682	2110.96		0.972	344.572	TRUE	344.572	2451.71		0.93	329.684	TRUE				329.684	2407.04		0.86	304.869	TRUE										304.869	2332.6		0.79	280.054	FALSE	0.97	343.863	TRUE
		2038	0.968	295.462	2407.65		0.968	343.154	TRUE	343.154	2796.28		0.92	326.139	TRUE				326.139	2736.73		0.84	297.779	TRUE										297.779	2637.47		0.76	269.419	FALSE	0.94	333.229	TRUE
		2039	0.964	294.241	2703.11		0.964	341.736	TRUE	341.736	3139.44		0.91	322.594	TRUE				322.594	3062.87		0.82	290.689	FALSE	1	354.498	TRUE							354.498	2935.25		0.73	258.784	FALSE	0.91	322.594	TRUE
		2040	0.96	293.02	2997.35		0.96	340.318	TRUE	340.318	3481.17		0.9	319.049	TRUE				319.049	3385.46		0.8	283.599	FALSE	0.98	347.408	TRUE							347.408	3289.75		0.7	248.149	FALSE	0.88	311.959	TRUE
		2041	0.956	291.799	3290.37		0.956	338.901	TRUE	338.901	3821.49		0.89	315.504	TRUE				315.504	3704.51		0.78	276.509	FALSE	0.96	340.318	TRUE							340.318	3637.15		0.67	237.514	FALSE	0.85	301.324	TRUE
		2042	0.952	290.578	3582.17		0.952	337.483	TRUE	337.483	4160.39		0.88	311.959	TRUE				311.959	4020.01		0.76	269.419	FALSE	0.94	333.229	TRUE							333.229	3977.47		0.64	226.879	FALSE	0.82	290.689	TRUE
		2043	0.948	289.357	3872.74		0.948	336.065	TRUE	336.065	4497.88		0.87	308.414	TRUE				308.414	4331.97		0.74	262.329	FALSE	0.92	326.139	TRUE							326.139	4310.7		0.61	216.244	FALSE	0.79	280.054	FALSE	1	354.498	TRUE
		2044	0.944	288.136	4162.1		0.944	334.647	TRUE	334.647	4833.94		0.86	304.869	TRUE				304.869	4640.38		0.72	255.239	FALSE	0.9	319.049	TRUE							319.049	4636.84		0.58	205.609	FALSE	0.76	269.419	FALSE	0.97	343.863	TRUE
		2045	0.94	286.915	4450.24		0.94	333.229	TRUE	333.229	5168.59		0.85	301.324	TRUE				301.324	4945.25		0.7	248.149	FALSE	0.88	311.959	TRUE							311.959	4955.89		0.55	194.974	FALSE	0.73	258.784	FALSE	0.94	333.229	TRUE
		2046	0.936	285.694	4737.15		0.936	331.811	TRUE	331.811	5501.82		0.84	297.779	TRUE				297.779	5246.58		0.68	241.059	FALSE	0.86	304.869	TRUE							304.869	5267.85		0.52	184.339	FALSE	0.7	248.149	FALSE	0.91	322.594	TRUE
		2047	0.932	284.473	5022.85		0.932	330.393	TRUE	330.393	5833.63		0.83	294.234	TRUE				294.234	5544.36		0.66	233.969	FALSE	0.84	297.779	TRUE							297.779	5572.72		0.49	173.704	FALSE	0.67	237.514	FALSE	0.88	311.959	TRUE
		2048	0.928	283.252	5307.32		0.928	328.975	TRUE	328.975	6164.02		0.82	290.689	TRUE				290.689	5838.59		0.64	226.879	FALSE	0.82	290.689	TRUE							290.689	5870.49		0.46	163.069	FALSE	0.64	226.879	FALSE	0.85	301.324	TRUE
		2049	0.924	282.031	5590.57		0.924	327.557	TRUE	327.557	6492.99		0.81	287.144	TRUE				287.144	6129.28		0.62	219.789	FALSE	0.8	283.599	TRUE							283.599	6161.18		0.43	152.434	FALSE	0.61	216.244	FALSE	0.82	290.689	TRUE
		2050	0.92	280.811	5872.6		0.92	326.139	TRUE	326.139	6820.55		0.8	283.599	TRUE				283.599	6416.42		0.6	212.699	FALSE	0.78	276.509	FALSE	1	354.498	TRUE				354.498	6444.78		0.4	141.799	FALSE	0.58	205.609	FALSE	0.79	280.054	FALSE	1	354.498	TRUE
		2051	0.916	279.59	6153.41		0.916	324.721	TRUE	324.721	7146.69		0.79	280.054	TRUE				280.054	6700.02		0.58	205.609	FALSE	0.76	269.419	FALSE	0.98	347.408	TRUE				347.408	6799.28		0.37	131.164	FALSE	0.55	194.974	FALSE	0.76	269.419	FALSE	0.97	343.863	TRUE
		2052	0.912	278.369	6433		0.912	323.303	TRUE	323.303	7471.41		0.78	276.509	FALSE	1	354.498	TRUE	354.498	6980.07		0.56	198.519	FALSE	0.74	262.329	FALSE	0.96	340.318	TRUE				340.318	7146.69		0.34	120.529	FALSE	0.52	184.339	FALSE	0.73	258.784	FALSE	0.94	333.229	TRUE
		2053	0.908	277.148	6711.37		0.908	321.885	TRUE	321.885	7794.71		0.77	272.964	FALSE	0.99	350.953	TRUE	350.953	7334.57		0.54	191.429	FALSE	0.72	255.239	FALSE	0.94	333.229	TRUE				333.229	7487.01		0.31	109.895	FALSE	0.49	173.704	FALSE	0.7	248.149	FALSE	0.91	322.594	TRUE
		2054	0.904	275.927	6988.52		0.904	320.467	TRUE	320.467	8116.6		0.76	269.419	FALSE	0.98	347.408	TRUE	347.408	7685.53		0.52	184.339	FALSE	0.7	248.149	FALSE	0.92	326.139	TRUE				326.139	7820.24		0.28	99.2596	FALSE	0.46	163.069	FALSE	0.67	237.514	FALSE	0.88	311.959	TRUE
		2055	0.9	274.706	7264.45		0.9	319.049	TRUE	319.049	8437.06		0.75	265.874	FALSE	0.97	343.863	TRUE	343.863	8032.93		0.5	177.249	FALSE	0.68	241.059	FALSE	0.9	319.049	TRUE				319.049	8146.37		0.25	88.6246	FALSE	0.43	152.434	FALSE	0.64	226.879	FALSE	0.85	301.324	TRUE
		2056	0.896	273.485	7539.15		0.896	317.631	TRUE	317.631	8756.11		0.74	262.329	FALSE	0.96	340.318	TRUE	340.318	8376.8		0.48	170.159	FALSE	0.66	233.969	FALSE	0.88	311.959	TRUE				311.959	8465.42		0.22	77.9897	FALSE	0.4	141.799	FALSE	0.61	216.244	FALSE	0.82	290.689	TRUE
		2057	0.892	272.264	7812.64		0.892	316.213	TRUE	316.213	9073.74		0.73	258.784	FALSE	0.95	336.774	TRUE	336.774	8717.12		0.46	163.069	FALSE	0.64	226.879	FALSE	0.86	304.869	TRUE				304.869	8777.38		0.19	67.3547	FALSE	0.37	131.164	FALSE	0.58	205.609	FALSE	0.79	280.054	TRUE
		2058	0.888	271.043	8084.9		0.888	314.795	TRUE	314.795	9389.95		0.72	255.239	FALSE	0.94	333.229	TRUE	333.229	9053.89		0.44	155.979	FALSE	0.62	219.789	FALSE	0.84	297.779	TRUE				297.779	9082.25		0.16	56.7197	FALSE	0.34	120.529	FALSE	0.55	194.974	FALSE	0.76	269.419	FALSE	1
		2059	0.884	269.822	8355.95		0.884	313.377	TRUE	313.377	9704.75		0.71	251.694	FALSE	0.93	329.684	TRUE	329.684	9387.12		0.42	148.889	FALSE	0.6	212.699	FALSE	0.82	290.689	TRUE				290.689	9380.03		0.13	46.0848	FALSE	0.31	109.895	FALSE	0.52	184.339	FALSE	0.73	258.784	FALSE	0.97
		2060	0.88	268.601	8625.77		0.88	311.959	TRUE	311.959	10018.1		0.7	248.149	FALSE	0.92	326.139	TRUE	326.139	9716.8		0.4	141.799	FALSE	0.58	205.609	FALSE	0.8	283.599	TRUE				283.599	9670.72		0.1	35.4498	FALSE	0.28	99.2596	FALSE	0.49	173.704	FALSE	0.7	248.149	FALSE	0.94
		2061	0.876	267.38	8894.37		0.876	310.541	TRUE	310.541	10330.1		0.69	244.604	FALSE	0.91	322.594	TRUE	322.594	10042.9		0.38	134.709	FALSE	0.56	198.519	FALSE	0.78	276.509	TRUE				276.509	9954.32		0.07	24.8149	FALSE	0.25	88.6246	FALSE	0.46	163.069	FALSE	0.67	237.514	FALSE	0.91
		2062	0.872	266.16	9161.75		0.872	309.123	TRUE	309.123	10640.6		0.68	241.059	FALSE	0.9	319.049	TRUE	319.049	10365.5		0.36	127.619	FALSE	0.54	191.429	FALSE	0.76	269.419	TRUE				269.419	10230.8		0.04	14.1799	FALSE	0.22	77.9897	FALSE	0.43	152.434	FALSE	0.64	226.879	FALSE	0.88
		2063	0.868	264.939	9427.91		0.868	307.705	TRUE	307.705	10949.7		0.67	237.514	FALSE	0.89	315.504	TRUE	315.504	10684.6		0.34	120.529	FALSE	0.52	184.339	FALSE	0.74	262.329	FALSE	1	354.498	TRUE	354.498	10500.2		0.01	3.54498	FALSE	0.19	67.3547	FALSE	0.4	141.799	FALSE	0.61	216.244	FALSE	0.85
		2064	0.864	263.718	9692.85		0.864	306.287	TRUE	306.287	11257.5		0.66	233.969	FALSE	0.88	311.959	TRUE	311.959	11000.1		0.32	113.439	FALSE	0.5	177.249	FALSE	0.72	255.239	FALSE	0.98	347.408	TRUE	347.408	10854.7		-0.02	-7.08997	FALSE	0.16	56.7197	FALSE	0.37	131.164	FALSE	0.58	205.609	FALSE	0.82
		2065	0.86	262.497	9956.57		0.86	304.869	TRUE	304.869	11563.7		0.65	230.424	FALSE	0.87	308.414	TRUE	308.414	11312		0.3	106.35	FALSE	0.48	170.159	FALSE	0.7	248.149	FALSE	0.96	340.318	TRUE	340.318	11202.2		-0.05	-17.7249	FALSE	0.13	46.0848	FALSE	0.34	120.529	FALSE	0.55	194.974	FALSE	0.79
		2066	0.856	261.276	10219.1		0.856	303.451	TRUE	303.451	11868.6		0.64	226.879	FALSE	0.86	304.869	TRUE	304.869	11620.5		0.28	99.2596	FALSE	0.46	163.069	FALSE	0.68	241.059	FALSE	0.94	333.229	TRUE	333.229	11542.5		-0.08	-28.3599	FALSE	0.1	35.4498	FALSE	0.31	109.895	FALSE	0.52	184.339	FALSE	0.76
		2067	0.852	260.055	10480.3		0.852	302.033	TRUE	302.033	12172.1		0.63	223.334	FALSE	0.85	301.324	TRUE	301.324	11925.3		0.26	92.1696	FALSE	0.44	155.979	FALSE	0.66	233.969	FALSE	0.92	326.139	TRUE	326.139	11875.7		-0.11	-38.9948	FALSE	0.07	24.8149	FALSE	0.28	99.2596	FALSE	0.49	173.704	FALSE	0.73
		2068	0.848	258.834	10740.4		0.848	300.615	TRUE	300.615	12474.1		0.62	219.789	FALSE	0.84	297.779	TRUE	297.779	12226.7		0.24	85.0796	FALSE	0.42	148.889	FALSE	0.64	226.879	FALSE	0.9	319.049	TRUE	319.049	12201.8		-0.14	-49.6298	FALSE	0.04	14.1799	FALSE	0.25	88.6246	FALSE	0.46	163.069	FALSE	0.7
		2069	0.844	257.613	10999.2		0.844	299.197	TRUE	299.197	12774.7		0.61	216.244	FALSE	0.83	294.234	TRUE	294.234	12524.4		0.22	77.9897	FALSE	0.4	141.799	FALSE	0.62	219.789	FALSE	0.88	311.959	TRUE	311.959	12520.9		-0.17	-60.2647	FALSE	0.01	3.54498	FALSE	0.22	77.9897	FALSE	0.43	152.434	FALSE	0.67
		2070			11256.8						13073.9									12818.7															12832.8
Bifacial - 2033
			Yield single-junction at 0.4% annual degradation				Yield tandem at 0.4% annual degradation						Yield tandem at 1% annual degradation									Yield tandem at 2% annual degradation															Yield tandem at 3% annual degradation
			Relative yield	kWh/yr	kWh		Relative yield	kWh/yr	yield above single-junction?	kWh/yr	kWh		Relative yield	kWh/yr	yield above single-junction?	Relative yield	kWh/yr	yield above single-junction?	kWh/yr	kWh		Relative yield	kWh/yr	yield above single-junction?	Relative yield	kWh/yr	yield above single-junction?	Relative yield	kWh/yr	yield above single-junction?	Relative yield	kWh/yr	yield above single-junction?	kWh/yr	kWh		Relative yield	kWh/yr	yield above single-junction?	Relative yield	kWh/yr	yield above single-junction?	Relative yield	kWh/yr	yield above single-junction?	Relative yield	kWh/yr	yield above single-junction?	Relative yield
				single-junction (0.4% deg.)						tandem (0.4% deg.)									tandem (1.0% deg.)															tandem (2.0% deg.)
		2033	1	309.299	0		1	362.465	TRUE	362.465	0		1	362.465	TRUE				362.465	0		1	362.465	TRUE										362.465	0		1	362.465	TRUE
		2034	0.996	308.061	309.299		0.996	361.015	TRUE	361.015	362.465		0.99	358.84	TRUE				358.84	362.465		0.98	355.215	TRUE										355.215	362.465		0.97	351.591	TRUE
		2035	0.992	306.824	617.36		0.992	359.565	TRUE	359.565	723.48		0.98	355.215	TRUE				355.215	721.305		0.96	347.966	TRUE										347.966	717.68		0.94	340.717	TRUE
		2036	0.988	305.587	924.184		0.988	358.115	TRUE	358.115	1083.04		0.97	351.591	TRUE				351.591	1076.52		0.94	340.717	TRUE										340.717	1065.65		0.91	329.843	TRUE
		2037	0.984	304.35	1229.77		0.984	356.665	TRUE	356.665	1441.16		0.96	347.966	TRUE				347.966	1428.11		0.92	333.468	TRUE										333.468	1406.36		0.88	318.969	TRUE
		2038	0.98	303.113	1534.12		0.98	355.215	TRUE	355.215	1797.82		0.95	344.341	TRUE				344.341	1776.08		0.9	326.218	TRUE										326.218	1739.83		0.85	308.095	TRUE
		2039	0.976	301.875	1837.23		0.976	353.766	TRUE	353.766	2153.04		0.94	340.717	TRUE				340.717	2120.42		0.88	318.969	TRUE										318.969	2066.05		0.82	297.221	FALSE	1	362.465	TRUE
		2040	0.972	300.638	2139.11		0.972	352.316	TRUE	352.316	2506.81		0.93	337.092	TRUE				337.092	2461.14		0.86	311.72	TRUE										311.72	2385.02		0.79	286.347	FALSE	0.97	351.591	TRUE
		2041	0.968	299.401	2439.75		0.968	350.866	TRUE	350.866	2859.12		0.92	333.468	TRUE				333.468	2798.23		0.84	304.47	TRUE										304.47	2696.74		0.76	275.473	FALSE	0.94	340.717	TRUE
		2042	0.964	298.164	2739.15		0.964	349.416	TRUE	349.416	3209.99		0.91	329.843	TRUE				329.843	3131.69		0.82	297.221	FALSE	1	362.465	TRUE							362.465	3001.21		0.73	264.599	FALSE	0.91	329.843	TRUE
		2043	0.96	296.927	3037.31		0.96	347.966	TRUE	347.966	3559.4		0.9	326.218	TRUE				326.218	3461.54		0.8	289.972	FALSE	0.98	355.215	TRUE							355.215	3363.67		0.7	253.725	FALSE	0.88	318.969	TRUE
		2044	0.956	295.689	3334.24		0.956	346.516	TRUE	346.516	3907.37		0.89	322.594	TRUE				322.594	3787.76		0.78	282.722	FALSE	0.96	347.966	TRUE							347.966	3718.89		0.67	242.851	FALSE	0.85	308.095	TRUE
		2045	0.952	294.452	3629.93		0.952	345.066	TRUE	345.066	4253.89		0.88	318.969	TRUE				318.969	4110.35		0.76	275.473	FALSE	0.94	340.717	TRUE							340.717	4066.85		0.64	231.977	FALSE	0.82	297.221	TRUE
		2046	0.948	293.215	3924.38		0.948	343.617	TRUE	343.617	4598.95		0.87	315.344	TRUE				315.344	4429.32		0.74	268.224	FALSE	0.92	333.468	TRUE							333.468	4407.57		0.61	221.103	FALSE	0.79	286.347	FALSE	1	362.465	TRUE
		2047	0.944	291.978	4217.6		0.944	342.167	TRUE	342.167	4942.57		0.86	311.72	TRUE				311.72	4744.66		0.72	260.975	FALSE	0.9	326.218	TRUE							326.218	4741.04		0.58	210.23	FALSE	0.76	275.473	FALSE	0.97	351.591	TRUE
		2048	0.94	290.741	4509.57		0.94	340.717	TRUE	340.717	5284.74		0.85	308.095	TRUE				308.095	5056.38		0.7	253.725	FALSE	0.88	318.969	TRUE							318.969	5067.26		0.55	199.356	FALSE	0.73	264.599	FALSE	0.94	340.717	TRUE
		2049	0.936	289.503	4800.31		0.936	339.267	TRUE	339.267	5625.45		0.84	304.47	TRUE				304.47	5364.48		0.68	246.476	FALSE	0.86	311.72	TRUE							311.72	5386.23		0.52	188.482	FALSE	0.7	253.725	FALSE	0.91	329.843	TRUE
		2050	0.932	288.266	5089.82		0.932	337.817	TRUE	337.817	5964.72		0.83	300.846	TRUE				300.846	5668.95		0.66	239.227	FALSE	0.84	304.47	TRUE							304.47	5697.94		0.49	177.608	FALSE	0.67	242.851	FALSE	0.88	318.969	TRUE
		2051	0.928	287.029	5378.08		0.928	336.367	TRUE	336.367	6302.54		0.82	297.221	TRUE				297.221	5969.79		0.64	231.977	FALSE	0.82	297.221	TRUE							297.221	6002.42		0.46	166.734	FALSE	0.64	231.977	FALSE	0.85	308.095	TRUE
		2052	0.924	285.792	5665.11		0.924	334.917	TRUE	334.917	6638.9		0.81	293.596	TRUE				293.596	6267.01		0.62	224.728	FALSE	0.8	289.972	TRUE							289.972	6299.64		0.43	155.86	FALSE	0.61	221.103	FALSE	0.82	297.221	TRUE
		2053	0.92	284.555	5950.9		0.92	333.468	TRUE	333.468	6973.82		0.8	289.972	TRUE				289.972	6560.61		0.6	217.479	FALSE	0.78	282.722	FALSE	1	362.465	TRUE				362.465	6589.61		0.4	144.986	FALSE	0.58	210.23	FALSE	0.79	286.347	TRUE
		2054	0.916	283.318	6235.46		0.916	332.018	TRUE	332.018	7307.29		0.79	286.347	TRUE				286.347	6850.58		0.58	210.23	FALSE	0.76	275.473	FALSE	0.98	355.215	TRUE				355.215	6952.07		0.37	134.112	FALSE	0.55	199.356	FALSE	0.76	275.473	FALSE	1	362.465	TRUE
		2055	0.912	282.08	6518.78		0.912	330.568	TRUE	330.568	7639.31		0.78	282.722	TRUE				282.722	7136.93		0.56	202.98	FALSE	0.74	268.224	FALSE	0.96	347.966	TRUE				347.966	7307.29		0.34	123.238	FALSE	0.52	188.482	FALSE	0.73	264.599	FALSE	0.97	351.591	TRUE
		2056	0.908	280.843	6800.86		0.908	329.118	TRUE	329.118	7969.87		0.77	279.098	FALSE	1	362.465	TRUE	362.465	7419.65		0.54	195.731	FALSE	0.72	260.975	FALSE	0.94	340.717	TRUE				340.717	7655.25		0.31	112.364	FALSE	0.49	177.608	FALSE	0.7	253.725	FALSE	0.94	340.717	TRUE
		2057	0.904	279.606	7081.7		0.904	327.668	TRUE	327.668	8298.99		0.76	275.473	FALSE	0.99	358.84	TRUE	358.84	7782.12		0.52	188.482	FALSE	0.7	253.725	FALSE	0.92	333.468	TRUE				333.468	7995.97		0.28	101.49	FALSE	0.46	166.734	FALSE	0.67	242.851	FALSE	0.91	329.843	TRUE
		2058	0.9	278.369	7361.31		0.9	326.218	TRUE	326.218	8626.66		0.75	271.849	FALSE	0.98	355.215	TRUE	355.215	8140.96		0.5	181.232	FALSE	0.68	246.476	FALSE	0.9	326.218	TRUE				326.218	8329.44		0.25	90.6162	FALSE	0.43	155.86	FALSE	0.64	231.977	FALSE	0.88	318.969	TRUE
		2059	0.896	277.132	7639.68		0.896	324.768	TRUE	324.768	8952.88		0.74	268.224	FALSE	0.97	351.591	TRUE	351.591	8496.17		0.48	173.983	FALSE	0.66	239.227	FALSE	0.88	318.969	TRUE				318.969	8655.66		0.22	79.7422	FALSE	0.4	144.986	FALSE	0.61	221.103	FALSE	0.85	308.095	TRUE
		2060	0.892	275.894	7916.81		0.892	323.319	TRUE	323.319	9277.65		0.73	264.599	FALSE	0.96	347.966	TRUE	347.966	8847.76		0.46	166.734	FALSE	0.64	231.977	FALSE	0.86	311.72	TRUE				311.72	8974.63		0.19	68.8683	FALSE	0.37	134.112	FALSE	0.58	210.23	FALSE	0.82	297.221	TRUE
		2061	0.888	274.657	8192.7		0.888	321.869	TRUE	321.869	9600.96		0.72	260.975	FALSE	0.95	344.341	TRUE	344.341	9195.73		0.44	159.484	FALSE	0.62	224.728	FALSE	0.84	304.47	TRUE				304.47	9286.35		0.16	57.9944	FALSE	0.34	123.238	FALSE	0.55	199.356	FALSE	0.79	286.347	TRUE
		2062	0.884	273.42	8467.36		0.884	320.419	TRUE	320.419	9922.83		0.71	257.35	FALSE	0.94	340.717	TRUE	340.717	9540.07		0.42	152.235	FALSE	0.6	217.479	FALSE	0.82	297.221	TRUE				297.221	9590.82		0.13	47.1204	FALSE	0.31	112.364	FALSE	0.52	188.482	FALSE	0.76	275.473	TRUE
		2063	0.88	272.183	8740.78		0.88	318.969	TRUE	318.969	10243.3		0.7	253.725	FALSE	0.93	337.092	TRUE	337.092	9880.79		0.4	144.986	FALSE	0.58	210.23	FALSE	0.8	289.972	TRUE				289.972	9888.04		0.1	36.2465	FALSE	0.28	101.49	FALSE	0.49	177.608	FALSE	0.73	264.599	FALSE	1
		2064	0.876	270.946	9012.96		0.876	317.519	TRUE	317.519	10562.2		0.69	250.101	FALSE	0.92	333.468	TRUE	333.468	10217.9		0.38	137.737	FALSE	0.56	202.98	FALSE	0.78	282.722	TRUE				282.722	10178		0.07	25.3725	FALSE	0.25	90.6162	FALSE	0.46	166.734	FALSE	0.7	253.725	FALSE	0.97
		2065	0.872	269.708	9283.91		0.872	316.069	TRUE	316.069	10879.7		0.68	246.476	FALSE	0.91	329.843	TRUE	329.843	10551.3		0.36	130.487	FALSE	0.54	195.731	FALSE	0.76	275.473	TRUE				275.473	10460.7		0.04	14.4986	FALSE	0.22	79.7422	FALSE	0.43	155.86	FALSE	0.67	242.851	FALSE	0.94
		2066	0.868	268.471	9553.61		0.868	314.619	TRUE	314.619	11195.8		0.67	242.851	FALSE	0.9	326.218	TRUE	326.218	10881.2		0.34	123.238	FALSE	0.52	188.482	FALSE	0.74	268.224	FALSE	1	362.465	TRUE	362.465	10736.2		0.01	3.62465	FALSE	0.19	68.8683	FALSE	0.4	144.986	FALSE	0.64	231.977	FALSE	0.91
		2067	0.864	267.234	9822.09		0.864	313.169	TRUE	313.169	11510.4		0.66	239.227	FALSE	0.89	322.594	TRUE	322.594	11207.4		0.32	115.989	FALSE	0.5	181.232	FALSE	0.72	260.975	FALSE	0.98	355.215	TRUE	355.215	11098.7		-0.02	-7.24929	FALSE	0.16	57.9944	FALSE	0.37	134.112	FALSE	0.61	221.103	FALSE	0.88
		2068	0.86	265.997	10089.3		0.86	311.72	TRUE	311.72	11823.6		0.65	235.602	FALSE	0.88	318.969	TRUE	318.969	11530		0.3	108.739	FALSE	0.48	173.983	FALSE	0.7	253.725	FALSE	0.96	347.966	TRUE	347.966	11453.9		-0.05	-18.1232	FALSE	0.13	47.1204	FALSE	0.34	123.238	FALSE	0.58	210.23	FALSE	0.85
		2069	0.856	264.76	10355.3		0.856	310.27	TRUE	310.27	12135.3		0.64	231.977	FALSE	0.87	315.344	TRUE	315.344	11849		0.28	101.49	FALSE	0.46	166.734	FALSE	0.68	246.476	FALSE	0.94	340.717	TRUE	340.717	11801.9		-0.08	-28.9972	FALSE	0.1	36.2465	FALSE	0.31	112.364	FALSE	0.55	199.356	FALSE	0.82
		2070	0.852	263.522	10620.1		0.852	308.82	TRUE	308.82	12445.6		0.63	228.353	FALSE	0.86	311.72	TRUE	311.72	12164.3		0.26	94.2408	FALSE	0.44	159.484	FALSE	0.66	239.227	FALSE	0.92	333.468	TRUE	333.468	12142.6		-0.11	-39.8711	FALSE	0.07	25.3725	FALSE	0.28	101.49	FALSE	0.52	188.482	FALSE	0.79
		2071	0.848	262.285	10883.6		0.848	307.37	TRUE	307.37	12754.4		0.62	224.728	FALSE	0.85	308.095	TRUE	308.095	12476		0.24	86.9915	FALSE	0.42	152.235	FALSE	0.64	231.977	FALSE	0.9	326.218	TRUE	326.218	12476		-0.14	-50.7451	FALSE	0.04	14.4986	FALSE	0.25	90.6162	FALSE	0.49	177.608	FALSE	0.76
		2072	0.844	261.048	11145.9		0.844	305.92	TRUE	305.92	13061.8		0.61	221.103	FALSE	0.84	304.47	TRUE	304.47	12784.1		0.22	79.7422	FALSE	0.4	144.986	FALSE	0.62	224.728	FALSE	0.88	318.969	TRUE	318.969	12802.3		-0.17	-61.619	FALSE	0.01	3.62465	FALSE	0.22	79.7422	FALSE	0.46	166.734	FALSE	0.73
		2073			11406.9						13367.7									13088.6															13121.2
Bifacial - 2035
			Yield single-junction at 0.4% annual degradation				Yield tandem at 0.4% annual degradation						Yield tandem at 1% annual degradation									Yield tandem at 2% annual degradation															Yield tandem at 3% annual degradation
			Relative yield	kWh/yr	kWh		Relative yield	kWh/yr	yield above single-junction?	kWh/yr	kWh		Relative yield	kWh/yr	yield above single-junction?	Relative yield	kWh/yr	yield above single-junction?	kWh/yr	kWh		Relative yield	kWh/yr	yield above single-junction?	Relative yield	kWh/yr	yield above single-junction?	Relative yield	kWh/yr	yield above single-junction?	Relative yield	kWh/yr	yield above single-junction?	kWh/yr	kWh		Relative yield	kWh/yr	yield above single-junction?	Relative yield	kWh/yr	yield above single-junction?	Relative yield	kWh/yr	yield above single-junction?	Relative yield	kWh/yr	yield above single-junction?	Relative yield
				single-junction (0.4% deg.)						tandem (0.4% deg.)									tandem (1.0% deg.)															tandem (2.0% deg.)
		2035	1	312.012	0		1	367.776	TRUE	367.776	0		1	367.776	TRUE				367.776	0		1	367.776	TRUE										367.776	0		1	367.776	TRUE
		2036	0.996	310.764	312.012		0.996	366.304	TRUE	366.304	367.776		0.99	364.098	TRUE				364.098	367.776		0.98	360.42	TRUE										360.42	367.776		0.97	356.742	TRUE
		2037	0.992	309.516	622.775		0.992	364.833	TRUE	364.833	734.08		0.98	360.42	TRUE				360.42	731.873		0.96	353.065	TRUE										353.065	728.196		0.94	345.709	TRUE
		2038	0.988	308.268	932.291		0.988	363.362	TRUE	363.362	1098.91		0.97	356.742	TRUE				356.742	1092.29		0.94	345.709	TRUE										345.709	1081.26		0.91	334.676	TRUE
		2039	0.984	307.02	1240.56		0.984	361.891	TRUE	361.891	1462.28		0.96	353.065	TRUE				353.065	1449.04		0.92	338.353	TRUE										338.353	1426.97		0.88	323.642	TRUE
		2040	0.98	305.771	1547.58		0.98	360.42	TRUE	360.42	1824.17		0.95	349.387	TRUE				349.387	1802.1		0.9	330.998	TRUE										330.998	1765.32		0.85	312.609	TRUE
		2041	0.976	304.523	1853.35		0.976	358.949	TRUE	358.949	2184.59		0.94	345.709	TRUE				345.709	2151.49		0.88	323.642	TRUE										323.642	2096.32		0.82	301.576	FALSE	1	367.776	TRUE
		2042	0.972	303.275	2157.87		0.972	357.478	TRUE	357.478	2543.54		0.93	342.031	TRUE				342.031	2497.2		0.86	316.287	TRUE										316.287	2419.96		0.79	290.543	FALSE	0.97	356.742	TRUE
		2043	0.968	302.027	2461.15		0.968	356.007	TRUE	356.007	2901.01		0.92	338.353	TRUE				338.353	2839.23		0.84	308.931	TRUE										308.931	2736.25		0.76	279.509	FALSE	0.94	345.709	TRUE
		2044	0.964	300.779	2763.18		0.964	354.536	TRUE	354.536	3257.02		0.91	334.676	TRUE				334.676	3177.58		0.82	301.576	TRUE										301.576	3045.18		0.73	268.476	FALSE	0.91	334.676	TRUE
		2045	0.96	299.531	3063.96		0.96	353.065	TRUE	353.065	3611.56		0.9	330.998	TRUE				330.998	3512.26		0.8	294.22	FALSE	1	367.776	TRUE							367.776	3346.76		0.7	257.443	FALSE	0.88	323.642	TRUE
		2046	0.956	298.283	3363.49		0.956	351.593	TRUE	351.593	3964.62		0.89	327.32	TRUE				327.32	3843.25		0.78	286.865	FALSE	0.98	360.42	TRUE							360.42	3714.53		0.67	246.41	FALSE	0.85	312.609	TRUE
		2047	0.952	297.035	3661.77		0.952	350.122	TRUE	350.122	4316.21		0.88	323.642	TRUE				323.642	4170.57		0.76	279.509	FALSE	0.96	353.065	TRUE							353.065	4074.95		0.64	235.376	FALSE	0.82	301.576	TRUE
		2048	0.948	295.787	3958.8		0.948	348.651	TRUE	348.651	4666.34		0.87	319.965	TRUE				319.965	4494.22		0.74	272.154	FALSE	0.94	345.709	TRUE							345.709	4428.02		0.61	224.343	FALSE	0.79	290.543	FALSE	1	367.776	TRUE
		2049	0.944	294.539	4254.59		0.944	347.18	TRUE	347.18	5014.99		0.86	316.287	TRUE				316.287	4814.18		0.72	264.798	FALSE	0.92	338.353	TRUE							338.353	4773.73		0.58	213.31	FALSE	0.76	279.509	FALSE	0.97	356.742	TRUE
		2050	0.94	293.291	4549.13		0.94	345.709	TRUE	345.709	5362.17		0.85	312.609	TRUE				312.609	5130.47		0.7	257.443	FALSE	0.9	330.998	TRUE							330.998	5112.08		0.55	202.277	FALSE	0.73	268.476	FALSE	0.94	345.709	TRUE
		2051	0.936	292.043	4842.42		0.936	344.238	TRUE	344.238	5707.88		0.84	308.931	TRUE				308.931	5443.08		0.68	250.087	FALSE	0.88	323.642	TRUE							323.642	5443.08		0.52	191.243	FALSE	0.7	257.443	FALSE	0.91	334.676	TRUE
		2052	0.932	290.795	5134.47		0.932	342.767	TRUE	342.767	6052.11		0.83	305.254	TRUE				305.254	5752.01		0.66	242.732	FALSE	0.86	316.287	TRUE							316.287	5766.72		0.49	180.21	FALSE	0.67	246.41	FALSE	0.88	323.642	TRUE
		2053	0.928	289.547	5425.26		0.928	341.296	TRUE	341.296	6394.88		0.82	301.576	TRUE				301.576	6057.26		0.64	235.376	FALSE	0.84	308.931	TRUE							308.931	6083.01		0.46	169.177	FALSE	0.64	235.376	FALSE	0.85	312.609	TRUE
		2054	0.924	288.299	5714.81		0.924	339.825	TRUE	339.825	6736.18		0.81	297.898	TRUE				297.898	6358.84		0.62	228.021	FALSE	0.82	301.576	TRUE							301.576	6391.94		0.43	158.143	FALSE	0.61	224.343	FALSE	0.82	301.576	TRUE
		2055	0.92	287.051	6003.11		0.92	338.353	TRUE	338.353	7076		0.8	294.22	TRUE				294.22	6656.74		0.6	220.665	FALSE	0.8	294.22	TRUE							294.22	6693.51		0.4	147.11	FALSE	0.58	213.31	FALSE	0.79	290.543	TRUE
		2056	0.916	285.803	6290.16		0.916	336.882	TRUE	336.882	7414.35		0.79	290.543	TRUE				290.543	6950.96		0.58	213.31	FALSE	0.78	286.865	TRUE							286.865	6987.74		0.37	136.077	FALSE	0.55	202.277	FALSE	0.76	279.509	FALSE	1	367.776	TRUE
		2057	0.912	284.555	6575.96		0.912	335.411	TRUE	335.411	7751.24		0.78	286.865	TRUE				286.865	7241.5		0.56	205.954	FALSE	0.76	279.509	FALSE	1	367.776	TRUE				367.776	7274.6		0.34	125.044	FALSE	0.52	191.243	FALSE	0.73	268.476	FALSE	0.97	356.742	TRUE
		2058	0.908	283.307	6860.51		0.908	333.94	TRUE	333.94	8086.65		0.77	283.187	FALSE	1	367.776	TRUE	367.776	7528.37		0.54	198.599	FALSE	0.74	272.154	FALSE	0.98	360.42	TRUE				360.42	7642.38		0.31	114.01	FALSE	0.49	180.21	FALSE	0.7	257.443	FALSE	0.94	345.709	TRUE
		2059	0.904	282.059	7143.82		0.904	332.469	TRUE	332.469	8420.59		0.76	279.509	FALSE	0.99	364.098	TRUE	364.098	7896.14		0.52	191.243	FALSE	0.72	264.798	FALSE	0.96	353.065	TRUE				353.065	8002.8		0.28	102.977	FALSE	0.46	169.177	FALSE	0.67	246.41	FALSE	0.91	334.676	TRUE
		2060	0.9	280.811	7425.88		0.9	330.998	TRUE	330.998	8753.06		0.75	275.832	FALSE	0.98	360.42	TRUE	360.42	8260.24		0.5	183.888	FALSE	0.7	257.443	FALSE	0.94	345.709	TRUE				345.709	8355.86		0.25	91.9439	FALSE	0.43	158.143	FALSE	0.64	235.376	FALSE	0.88	323.642	TRUE
		2061	0.896	279.563	7706.69		0.896	329.527	TRUE	329.527	9084.06		0.74	272.154	FALSE	0.97	356.742	TRUE	356.742	8620.66		0.48	176.532	FALSE	0.68	250.087	FALSE	0.92	338.353	TRUE				338.353	8701.57		0.22	80.9106	FALSE	0.4	147.11	FALSE	0.61	224.343	FALSE	0.85	312.609	TRUE
		2062	0.892	278.314	7986.25		0.892	328.056	TRUE	328.056	9413.58		0.73	268.476	FALSE	0.96	353.065	TRUE	353.065	8977.4		0.46	169.177	FALSE	0.66	242.732	FALSE	0.9	330.998	TRUE				330.998	9039.92		0.19	69.8774	FALSE	0.37	136.077	FALSE	0.58	213.31	FALSE	0.82	301.576	TRUE
		2063	0.888	277.066	8264.57		0.888	326.585	TRUE	326.585	9741.64		0.72	264.798	FALSE	0.95	349.387	TRUE	349.387	9330.47		0.44	161.821	FALSE	0.64	235.376	FALSE	0.88	323.642	TRUE				323.642	9370.92		0.16	58.8441	FALSE	0.34	125.044	FALSE	0.55	202.277	FALSE	0.79	290.543	TRUE
		2064	0.884	275.818	8541.63		0.884	325.114	TRUE	325.114	10068.2		0.71	261.121	FALSE	0.94	345.709	TRUE	345.709	9679.85		0.42	154.466	FALSE	0.62	228.021	FALSE	0.86	316.287	TRUE				316.287	9694.56		0.13	47.8108	FALSE	0.31	114.01	FALSE	0.52	191.243	FALSE	0.76	279.509	TRUE
		2065	0.88	274.57	8817.45		0.88	323.642	TRUE	323.642	10393.3		0.7	257.443	FALSE	0.93	342.031	TRUE	342.031	10025.6		0.4	147.11	FALSE	0.6	220.665	FALSE	0.84	308.931	TRUE				308.931	10010.8		0.1	36.7776	FALSE	0.28	102.977	FALSE	0.49	180.21	FALSE	0.73	268.476	FALSE	1
		2066	0.876	273.322	9092.02		0.876	322.171	TRUE	322.171	10717		0.69	253.765	FALSE	0.92	338.353	TRUE	338.353	10367.6		0.38	139.755	FALSE	0.58	213.31	FALSE	0.82	301.576	TRUE				301.576	10319.8		0.07	25.7443	FALSE	0.25	91.9439	FALSE	0.46	169.177	FALSE	0.7	257.443	FALSE	0.97
		2067	0.872	272.074	9365.34		0.872	320.7	TRUE	320.7	11039.2		0.68	250.087	FALSE	0.91	334.676	TRUE	334.676	10705.9		0.36	132.399	FALSE	0.56	205.954	FALSE	0.8	294.22	TRUE				294.22	10621.4		0.04	14.711	FALSE	0.22	80.9106	FALSE	0.43	158.143	FALSE	0.67	246.41	FALSE	0.94
		2068	0.868	270.826	9637.42		0.868	319.229	TRUE	319.229	11359.9		0.67	246.41	FALSE	0.9	330.998	TRUE	330.998	11040.6		0.34	125.044	FALSE	0.54	198.599	FALSE	0.78	286.865	TRUE				286.865	10915.6		0.01	3.67776	FALSE	0.19	69.8774	FALSE	0.4	147.11	FALSE	0.64	235.376	FALSE	0.91
		2069	0.864	269.578	9908.24		0.864	317.758	TRUE	317.758	11679.1		0.66	242.732	FALSE	0.89	327.32	TRUE	327.32	11371.6		0.32	117.688	FALSE	0.52	191.243	FALSE	0.76	279.509	TRUE				279.509	11202.4		-0.02	-7.35551	FALSE	0.16	58.8441	FALSE	0.37	136.077	FALSE	0.61	224.343	FALSE	0.88
		2070	0.86	268.33	10177.8		0.86	316.287	TRUE	316.287	11996.8		0.65	239.054	FALSE	0.88	323.642	TRUE	323.642	11698.9		0.3	110.333	FALSE	0.5	183.888	FALSE	0.74	272.154	TRUE				272.154	11482		-0.05	-18.3888	FALSE	0.13	47.8108	FALSE	0.34	125.044	FALSE	0.58	213.31	FALSE	0.85
		2071	0.856	267.082	10446.2		0.856	314.816	TRUE	314.816	12313.1		0.64	235.376	FALSE	0.87	319.965	TRUE	319.965	12022.6		0.28	102.977	FALSE	0.48	176.532	FALSE	0.72	264.798	FALSE	1	367.776	TRUE	367.776	11754.1		-0.08	-29.422	FALSE	0.1	36.7776	FALSE	0.31	114.01	FALSE	0.55	202.277	FALSE	0.82
		2072	0.852	265.834	10713.2		0.852	313.345	TRUE	313.345	12627.9		0.63	231.699	FALSE	0.86	316.287	TRUE	316.287	12342.5		0.26	95.6216	FALSE	0.46	169.177	FALSE	0.7	257.443	FALSE	0.98	360.42	TRUE	360.42	12121.9		-0.11	-40.4553	FALSE	0.07	25.7443	FALSE	0.28	102.977	FALSE	0.52	191.243	FALSE	0.79
		2073	0.848	264.586	10979.1		0.848	311.874	TRUE	311.874	12941.3		0.62	228.021	FALSE	0.85	312.609	TRUE	312.609	12658.8		0.24	88.2661	FALSE	0.44	161.821	FALSE	0.68	250.087	FALSE	0.96	353.065	TRUE	353.065	12482.3		-0.14	-51.4886	FALSE	0.04	14.711	FALSE	0.25	91.9439	FALSE	0.49	180.21	FALSE	0.76
		2074	0.844	263.338	11243.7		0.844	310.403	TRUE	310.403	13253.2		0.61	224.343	FALSE	0.84	308.931	TRUE	308.931	12971.4		0.22	80.9106	FALSE	0.42	154.466	FALSE	0.66	242.732	FALSE	0.94	345.709	TRUE	345.709	12835.4		-0.17	-62.5218	FALSE	0.01	3.67776	FALSE	0.22	80.9106	FALSE	0.46	169.177	FALSE	0.73
		2075			11507						13563.6									13280.4															13181.1
Bifacial - 2040
			Yield single-junction at 0.4% annual degradation				Yield tandem at 0.4% annual degradation						Yield tandem at 1% annual degradation									Yield tandem at 2% annual degradation															Yield tandem at 3% annual degradation
			Relative yield	kWh/yr	kWh		Relative yield	kWh/yr	yield above single-junction?	kWh/yr	kWh		Relative yield	kWh/yr	yield above single-junction?	Relative yield	kWh/yr	yield above single-junction?	kWh/yr	kWh		Relative yield	kWh/yr	yield above single-junction?	Relative yield	kWh/yr	yield above single-junction?	Relative yield	kWh/yr	yield above single-junction?	Relative yield	kWh/yr	yield above single-junction?	kWh/yr	kWh		Relative yield	kWh/yr	yield above single-junction?	Relative yield	kWh/yr	yield above single-junction?	Relative yield	kWh/yr	yield above single-junction?	Relative yield	kWh/yr	yield above single-junction?	Relative yield
				single-junction (0.4% deg.)						tandem (0.4% deg.)									tandem (1.0% deg.)															tandem (2.0% deg.)
		2040	1	318.795	0		1	381.053	TRUE	381.053	0		1	381.053	TRUE				381.053	0		1	381.053	TRUE										381.053	0		1	381.053	TRUE
		2041	0.996	317.519	318.795		0.996	379.528	TRUE	379.528	381.053		0.99	377.242	TRUE				377.242	381.053		0.98	373.432	TRUE										373.432	381.053		0.97	369.621	TRUE
		2042	0.992	316.244	636.314		0.992	378.004	TRUE	378.004	760.581		0.98	373.432	TRUE				373.432	758.295		0.96	365.811	TRUE										365.811	754.484		0.94	358.189	TRUE
		2043	0.988	314.969	952.558		0.988	376.48	TRUE	376.48	1138.59		0.97	369.621	TRUE				369.621	1131.73		0.94	358.189	TRUE										358.189	1120.29		0.91	346.758	TRUE
		2044	0.984	313.694	1267.53		0.984	374.956	TRUE	374.956	1515.07		0.96	365.811	TRUE				365.811	1501.35		0.92	350.568	TRUE										350.568	1478.48		0.88	335.326	TRUE
		2045	0.98	312.419	1581.22		0.98	373.432	TRUE	373.432	1890.02		0.95	362	TRUE				362	1867.16		0.9	342.947	TRUE										342.947	1829.05		0.85	323.895	TRUE
		2046	0.976	311.144	1893.64		0.976	371.907	TRUE	371.907	2263.45		0.94	358.189	TRUE				358.189	2229.16		0.88	335.326	TRUE										335.326	2172		0.82	312.463	TRUE
		2047	0.972	309.868	2204.78		0.972	370.383	TRUE	370.383	2635.36		0.93	354.379	TRUE				354.379	2587.35		0.86	327.705	TRUE										327.705	2507.33		0.79	301.032	FALSE	1	381.053	TRUE
		2048	0.968	308.593	2514.65		0.968	368.859	TRUE	368.859	3005.74		0.92	350.568	TRUE				350.568	2941.73		0.84	320.084	TRUE										320.084	2835.03		0.76	289.6	FALSE	0.97	369.621	TRUE
		2049	0.964	307.318	2823.24		0.964	367.335	TRUE	367.335	3374.6		0.91	346.758	TRUE				346.758	3292.29		0.82	312.463	TRUE										312.463	3155.12		0.73	278.168	FALSE	0.94	358.189	TRUE
		2050	0.96	306.043	3130.56		0.96	365.811	TRUE	365.811	3741.94		0.9	342.947	TRUE				342.947	3639.05		0.8	304.842	FALSE	1	381.053	TRUE							381.053	3467.58		0.7	266.737	FALSE	0.91	346.758	TRUE
		2051	0.956	304.768	3436.61		0.956	364.286	TRUE	364.286	4107.75		0.89	339.137	TRUE				339.137	3982		0.78	297.221	FALSE	0.98	373.432	TRUE							373.432	3848.63		0.67	255.305	FALSE	0.88	335.326	TRUE
		2052	0.952	303.492	3741.37		0.952	362.762	TRUE	362.762	4472.03		0.88	335.326	TRUE				335.326	4321.14		0.76	289.6	FALSE	0.96	365.811	TRUE							365.811	4222.06		0.64	243.874	FALSE	0.85	323.895	TRUE
		2053	0.948	302.217	4044.87		0.948	361.238	TRUE	361.238	4834.8		0.87	331.516	TRUE				331.516	4656.46		0.74	281.979	FALSE	0.94	358.189	TRUE							358.189	4587.87		0.61	232.442	FALSE	0.82	312.463	TRUE
		2054	0.944	300.942	4347.08		0.944	359.714	TRUE	359.714	5196.03		0.86	327.705	TRUE				327.705	4987.98		0.72	274.358	FALSE	0.92	350.568	TRUE							350.568	4946.06		0.58	221.011	FALSE	0.79	301.032	TRUE
		2055	0.94	299.667	4648.03		0.94	358.189	TRUE	358.189	5555.75		0.85	323.895	TRUE				323.895	5315.68		0.7	266.737	FALSE	0.9	342.947	TRUE							342.947	5296.63		0.55	209.579	FALSE	0.76	289.6	FALSE	1	381.053	TRUE
		2056	0.936	298.392	4947.69		0.936	356.665	TRUE	356.665	5913.94		0.84	320.084	TRUE				320.084	5639.58		0.68	259.116	FALSE	0.88	335.326	TRUE							335.326	5639.58		0.52	198.147	FALSE	0.73	278.168	FALSE	0.97	369.621	TRUE
		2057	0.932	297.117	5246.08		0.932	355.141	TRUE	355.141	6270.6		0.83	316.274	TRUE				316.274	5959.66		0.66	251.495	FALSE	0.86	327.705	TRUE							327.705	5974.91		0.49	186.716	FALSE	0.7	266.737	FALSE	0.94	358.189	TRUE
		2058	0.928	295.841	5543.2		0.928	353.617	TRUE	353.617	6625.74		0.82	312.463	TRUE				312.463	6275.94		0.64	243.874	FALSE	0.84	320.084	TRUE							320.084	6302.61		0.46	175.284	FALSE	0.67	255.305	FALSE	0.91	346.758	TRUE
		2059	0.924	294.566	5839.04		0.924	352.093	TRUE	352.093	6979.36		0.81	308.653	TRUE				308.653	6588.4		0.62	236.253	FALSE	0.82	312.463	TRUE							312.463	6622.69		0.43	163.853	FALSE	0.64	243.874	FALSE	0.88	335.326	TRUE
		2060	0.92	293.291	6133.61		0.92	350.568	TRUE	350.568	7331.45		0.8	304.842	TRUE				304.842	6897.05		0.6	228.632	FALSE	0.8	304.842	TRUE							304.842	6935.16		0.4	152.421	FALSE	0.61	232.442	FALSE	0.85	323.895	TRUE
		2061	0.916	292.016	6426.9		0.916	349.044	TRUE	349.044	7682.02		0.79	301.032	TRUE				301.032	7201.89		0.58	221.011	FALSE	0.78	297.221	TRUE							297.221	7240		0.37	140.989	FALSE	0.58	221.011	FALSE	0.82	312.463	TRUE
		2062	0.912	290.741	6718.91		0.912	347.52	TRUE	347.52	8031.07		0.78	297.221	TRUE				297.221	7502.93		0.56	213.389	FALSE	0.76	289.6	FALSE	1	381.053	TRUE				381.053	7537.22		0.34	129.558	FALSE	0.55	209.579	FALSE	0.79	301.032	TRUE
		2063	0.908	289.465	7009.66		0.908	345.996	TRUE	345.996	8378.59		0.77	293.411	TRUE				293.411	7800.15		0.54	205.768	FALSE	0.74	281.979	FALSE	0.98	373.432	TRUE				373.432	7918.27		0.31	118.126	FALSE	0.52	198.147	FALSE	0.76	289.6	TRUE
		2064	0.904	288.19	7299.12		0.904	344.472	TRUE	344.472	8724.58		0.76	289.6	TRUE				289.6	8093.56		0.52	198.147	FALSE	0.72	274.358	FALSE	0.96	365.811	TRUE				365.811	8291.71		0.28	106.695	FALSE	0.49	186.716	FALSE	0.73	278.168	FALSE	1	381.053	TRUE
		2065	0.9	286.915	7587.31		0.9	342.947	TRUE	342.947	9069.05		0.75	285.789	FALSE	1	381.053	TRUE	381.053	8383.16		0.5	190.526	FALSE	0.7	266.737	FALSE	0.94	358.189	TRUE				358.189	8657.52		0.25	95.2632	FALSE	0.46	175.284	FALSE	0.7	266.737	FALSE	0.97	369.621	TRUE
		2066	0.896	285.64	7874.23		0.896	341.423	TRUE	341.423	9412		0.74	281.979	FALSE	0.99	377.242	TRUE	377.242	8764.21		0.48	182.905	FALSE	0.68	259.116	FALSE	0.92	350.568	TRUE				350.568	9015.71		0.22	83.8316	FALSE	0.43	163.853	FALSE	0.67	255.305	FALSE	0.94	358.189	TRUE
		2067	0.892	284.365	8159.87		0.892	339.899	TRUE	339.899	9753.42		0.73	278.168	FALSE	0.98	373.432	TRUE	373.432	9141.45		0.46	175.284	FALSE	0.66	251.495	FALSE	0.9	342.947	TRUE				342.947	9366.27		0.19	72.4	FALSE	0.4	152.421	FALSE	0.64	243.874	FALSE	0.91	346.758	TRUE
		2068	0.888	283.09	8444.23		0.888	338.375	TRUE	338.375	10093.3		0.72	274.358	FALSE	0.97	369.621	TRUE	369.621	9514.88		0.44	167.663	FALSE	0.64	243.874	FALSE	0.88	335.326	TRUE				335.326	9709.22		0.16	60.9684	FALSE	0.37	140.989	FALSE	0.61	232.442	FALSE	0.88	335.326	TRUE
		2069	0.884	281.814	8727.32		0.884	336.851	TRUE	336.851	10431.7		0.71	270.547	FALSE	0.96	365.811	TRUE	365.811	9884.51		0.42	160.042	FALSE	0.62	236.253	FALSE	0.86	327.705	TRUE				327.705	10044.5		0.13	49.5368	FALSE	0.34	129.558	FALSE	0.58	221.011	FALSE	0.85	323.895	TRUE
		2070	0.88	280.539	9009.14		0.88	335.326	TRUE	335.326	10768.5		0.7	266.737	FALSE	0.95	362	TRUE	362	10250.3		0.4	152.421	FALSE	0.6	228.632	FALSE	0.84	320.084	TRUE				320.084	10372.3		0.1	38.1053	FALSE	0.31	118.126	FALSE	0.55	209.579	FALSE	0.82	312.463	TRUE
		2071	0.876	279.264	9289.67		0.876	333.802	TRUE	333.802	11103.9		0.69	262.926	FALSE	0.94	358.189	TRUE	358.189	10612.3		0.38	144.8	FALSE	0.58	221.011	FALSE	0.82	312.463	TRUE				312.463	10692.3		0.07	26.6737	FALSE	0.28	106.695	FALSE	0.52	198.147	FALSE	0.79	301.032	TRUE
		2072	0.872	277.989	9568.94		0.872	332.278	TRUE	332.278	11437.7		0.68	259.116	FALSE	0.93	354.379	TRUE	354.379	10970.5		0.36	137.179	FALSE	0.56	213.389	FALSE	0.8	304.842	TRUE				304.842	11004.8		0.04	15.2421	FALSE	0.25	95.2632	FALSE	0.49	186.716	FALSE	0.76	289.6	TRUE
		2073	0.868	276.714	9846.93		0.868	330.754	TRUE	330.754	11770		0.67	255.305	FALSE	0.92	350.568	TRUE	350.568	11324.9		0.34	129.558	FALSE	0.54	205.768	FALSE	0.78	297.221	TRUE				297.221	11309.6		0.01	3.81053	FALSE	0.22	83.8316	FALSE	0.46	175.284	FALSE	0.73	278.168	TRUE
		2074	0.864	275.439	10123.6		0.864	329.229	TRUE	329.229	12100.7		0.66	251.495	FALSE	0.91	346.758	TRUE	346.758	11675.5		0.32	121.937	FALSE	0.52	198.147	FALSE	0.76	289.6	TRUE				289.6	11606.9		-0.02	-7.62105	FALSE	0.19	72.4	FALSE	0.43	163.853	FALSE	0.7	266.737	FALSE	1
		2075	0.86	274.163	10399.1		0.86	327.705	TRUE	327.705	12429.9		0.65	247.684	FALSE	0.9	342.947	TRUE	342.947	12022.2		0.3	114.316	FALSE	0.5	190.526	FALSE	0.74	281.979	TRUE				281.979	11896.5		-0.05	-19.0526	FALSE	0.16	60.9684	FALSE	0.4	152.421	FALSE	0.67	255.305	FALSE	0.97
		2076	0.856	272.888	10673.2		0.856	326.181	TRUE	326.181	12757.6		0.64	243.874	FALSE	0.89	339.137	TRUE	339.137	12365.2		0.28	106.695	FALSE	0.48	182.905	FALSE	0.72	274.358	TRUE				274.358	12178.4		-0.08	-30.4842	FALSE	0.13	49.5368	FALSE	0.37	140.989	FALSE	0.64	243.874	FALSE	0.94
		2077	0.852	271.613	10946.1		0.852	324.657	TRUE	324.657	13083.8		0.63	240.063	FALSE	0.88	335.326	TRUE	335.326	12704.3		0.26	99.0737	FALSE	0.46	175.284	FALSE	0.7	266.737	FALSE	1	381.053	TRUE	381.053	12452.8		-0.11	-41.9158	FALSE	0.1	38.1053	FALSE	0.34	129.558	FALSE	0.61	232.442	FALSE	0.91
		2078	0.848	270.338	11217.7		0.848	323.133	TRUE	323.133	13408.5		0.62	236.253	FALSE	0.87	331.516	TRUE	331.516	13039.6		0.24	91.4526	FALSE	0.44	167.663	FALSE	0.68	259.116	FALSE	0.98	373.432	TRUE	373.432	12833.9		-0.14	-53.3474	FALSE	0.07	26.6737	FALSE	0.31	118.126	FALSE	0.58	221.011	FALSE	0.88
		2079	0.844	269.063	11488.1		0.844	321.608	TRUE	321.608	13731.6		0.61	232.442	FALSE	0.86	327.705	TRUE	327.705	13371.1		0.22	83.8316	FALSE	0.42	160.042	FALSE	0.66	251.495	FALSE	0.96	365.811	TRUE	365.811	13207.3		-0.17	-64.7789	FALSE	0.04	15.2421	FALSE	0.28	106.695	FALSE	0.55	209.579	FALSE	0.85
		2080			11757.1						14053.2									13698.8															13573.1
Bifacial - 2045
			Yield single-junction at 0.4% annual degradation				Yield tandem at 0.4% annual degradation						Yield tandem at 1% annual degradation									Yield tandem at 2% annual degradation															Yield tandem at 3% annual degradation
			Relative yield	kWh/yr	kWh		Relative yield	kWh/yr	yield above single-junction?	kWh/yr	kWh		Relative yield	kWh/yr	yield above single-junction?	Relative yield	kWh/yr	yield above single-junction?	kWh/yr	kWh		Relative yield	kWh/yr	yield above single-junction?	Relative yield	kWh/yr	yield above single-junction?	Relative yield	kWh/yr	yield above single-junction?	Relative yield	kWh/yr	yield above single-junction?	kWh/yr	kWh		Relative yield	kWh/yr	yield above single-junction?	Relative yield	kWh/yr	yield above single-junction?	Relative yield	kWh/yr	yield above single-junction?	Relative yield	kWh/yr	yield above single-junction?	Relative yield
				single-junction (0.4% deg.)						tandem (0.4% deg.)									tandem (1.0% deg.)															tandem (2.0% deg.)
		2045	1	322.864	0		1	394.33	TRUE	394.33	0		1	394.33	TRUE				394.33	0		1	394.33	TRUE										394.33	0		1	394.33	TRUE
		2046	0.996	321.573	322.864		0.996	392.752	TRUE	392.752	394.33		0.99	390.386	TRUE				390.386	394.33		0.98	386.443	TRUE										386.443	394.33		0.97	382.5	TRUE
		2047	0.992	320.281	644.437		0.992	391.175	TRUE	391.175	787.082		0.98	386.443	TRUE				386.443	784.716		0.96	378.557	TRUE										378.557	780.773		0.94	370.67	TRUE
		2048	0.988	318.99	964.719		0.988	389.598	TRUE	389.598	1178.26		0.97	382.5	TRUE				382.5	1171.16		0.94	370.67	TRUE										370.67	1159.33		0.91	358.84	TRUE
		2049	0.984	317.698	1283.71		0.984	388.02	TRUE	388.02	1567.85		0.96	378.557	TRUE				378.557	1553.66		0.92	362.783	TRUE										362.783	1530		0.88	347.01	TRUE
		2050	0.98	316.407	1601.41		0.98	386.443	TRUE	386.443	1955.88		0.95	374.613	TRUE				374.613	1932.22		0.9	354.897	TRUE										354.897	1892.78		0.85	335.18	TRUE
		2051	0.976	315.116	1917.81		0.976	384.866	TRUE	384.866	2342.32		0.94	370.67	TRUE				370.67	2306.83		0.88	347.01	TRUE										347.01	2247.68		0.82	323.35	TRUE
		2052	0.972	313.824	2232.93		0.972	383.288	TRUE	383.288	2727.18		0.93	366.727	TRUE				366.727	2677.5		0.86	339.124	TRUE										339.124	2594.69		0.79	311.52	FALSE	1	394.33	TRUE
		2053	0.968	312.533	2546.75		0.968	381.711	TRUE	381.711	3110.47		0.92	362.783	TRUE				362.783	3044.23		0.84	331.237	TRUE										331.237	2933.81		0.76	299.691	FALSE	0.97	382.5	TRUE
		2054	0.964	311.241	2859.29		0.964	380.134	TRUE	380.134	3492.18		0.91	358.84	TRUE				358.84	3407.01		0.82	323.35	TRUE										323.35	3265.05		0.73	287.861	FALSE	0.94	370.67	TRUE
		2055	0.96	309.95	3170.53		0.96	378.557	TRUE	378.557	3872.32		0.9	354.897	TRUE				354.897	3765.85		0.8	315.464	TRUE										315.464	3588.4		0.7	276.031	FALSE	0.91	358.84	TRUE
		2056	0.956	308.658	3480.48		0.956	376.979	TRUE	376.979	4250.87		0.89	350.953	TRUE				350.953	4120.75		0.78	307.577	FALSE	1	394.33	TRUE							394.33	3903.86		0.67	264.201	FALSE	0.88	347.01	TRUE
		2057	0.952	307.367	3789.14		0.952	375.402	TRUE	375.402	4627.85		0.88	347.01	TRUE				347.01	4471.7		0.76	299.691	FALSE	0.98	386.443	TRUE							386.443	4298.19		0.64	252.371	FALSE	0.85	335.18	TRUE
		2058	0.948	306.075	4096.5		0.948	373.825	TRUE	373.825	5003.26		0.87	343.067	TRUE				343.067	4818.71		0.74	291.804	FALSE	0.96	378.557	TRUE							378.557	4684.64		0.61	240.541	FALSE	0.82	323.35	TRUE
		2059	0.944	304.784	4402.58		0.944	372.247	TRUE	372.247	5377.08		0.86	339.124	TRUE				339.124	5161.78		0.72	283.917	FALSE	0.94	370.67	TRUE							370.67	5063.19		0.58	228.711	FALSE	0.79	311.52	TRUE
		2060	0.94	303.492	4707.36		0.94	370.67	TRUE	370.67	5749.33		0.85	335.18	TRUE				335.18	5500.9		0.7	276.031	FALSE	0.92	362.783	TRUE							362.783	5433.86		0.55	216.881	FALSE	0.76	299.691	FALSE	1	394.33	TRUE
		2061	0.936	302.201	5010.85		0.936	369.093	TRUE	369.093	6120		0.84	331.237	TRUE				331.237	5836.08		0.68	268.144	FALSE	0.9	354.897	TRUE							354.897	5796.65		0.52	205.051	FALSE	0.73	287.861	FALSE	0.97	382.5	TRUE
		2062	0.932	300.91	5313.06		0.932	367.515	TRUE	367.515	6489.09		0.83	327.294	TRUE				327.294	6167.32		0.66	260.258	FALSE	0.88	347.01	TRUE							347.01	6151.54		0.49	193.222	FALSE	0.7	276.031	FALSE	0.94	370.67	TRUE
		2063	0.928	299.618	5613.96		0.928	365.938	TRUE	365.938	6856.61		0.82	323.35	TRUE				323.35	6494.61		0.64	252.371	FALSE	0.86	339.124	TRUE							339.124	6498.55		0.46	181.392	FALSE	0.67	264.201	FALSE	0.91	358.84	TRUE
		2064	0.924	298.327	5913.58		0.924	364.361	TRUE	364.361	7222.54		0.81	319.407	TRUE				319.407	6817.96		0.62	244.484	FALSE	0.84	331.237	TRUE							331.237	6837.68		0.43	169.562	FALSE	0.64	252.371	FALSE	0.88	347.01	TRUE
		2065	0.92	297.035	6211.91		0.92	362.783	TRUE	362.783	7586.9		0.8	315.464	TRUE				315.464	7137.37		0.6	236.598	FALSE	0.82	323.35	TRUE							323.35	7168.91		0.4	157.732	FALSE	0.61	240.541	FALSE	0.85	335.18	TRUE
		2066	0.916	295.744	6508.94		0.916	361.206	TRUE	361.206	7949.69		0.79	311.52	TRUE				311.52	7452.83		0.58	228.711	FALSE	0.8	315.464	TRUE							315.464	7492.26		0.37	145.902	FALSE	0.58	228.711	FALSE	0.82	323.35	TRUE
		2067	0.912	294.452	6804.69		0.912	359.629	TRUE	359.629	8310.89		0.78	307.577	TRUE				307.577	7764.35		0.56	220.825	FALSE	0.78	307.577	TRUE							307.577	7807.73		0.34	134.072	FALSE	0.55	216.881	FALSE	0.79	311.52	TRUE
		2068	0.908	293.161	7099.14		0.908	358.051	TRUE	358.051	8670.52		0.77	303.634	TRUE				303.634	8071.93		0.54	212.938	FALSE	0.76	299.691	TRUE							299.691	8115.31		0.31	122.242	FALSE	0.52	205.051	FALSE	0.76	299.691	TRUE
		2069	0.904	291.869	7392.3		0.904	356.474	TRUE	356.474	9028.57		0.76	299.691	TRUE				299.691	8375.56		0.52	205.051	FALSE	0.74	291.804	FALSE	1	394.33	TRUE				394.33	8415		0.28	110.412	FALSE	0.49	193.222	FALSE	0.73	287.861	FALSE	1	394.33	TRUE
		2070	0.9	290.578	7684.17		0.9	354.897	TRUE	354.897	9385.05		0.75	295.747	TRUE				295.747	8675.25		0.5	197.165	FALSE	0.72	283.917	FALSE	0.98	386.443	TRUE				386.443	8809.33		0.25	98.5824	FALSE	0.46	181.392	FALSE	0.7	276.031	FALSE	0.97	382.5	TRUE
		2071	0.896	289.286	7974.75		0.896	353.319	TRUE	353.319	9739.94		0.74	291.804	TRUE				291.804	8971		0.48	189.278	FALSE	0.7	276.031	FALSE	0.96	378.557	TRUE				378.557	9195.77		0.22	86.7525	FALSE	0.43	169.562	FALSE	0.67	264.201	FALSE	0.94	370.67	TRUE
		2072	0.892	287.995	8264.03		0.892	351.742	TRUE	351.742	10093.3		0.73	287.861	FALSE	1	394.33	TRUE	394.33	9262.81		0.46	181.392	FALSE	0.68	268.144	FALSE	0.94	370.67	TRUE				370.67	9574.33		0.19	74.9226	FALSE	0.4	157.732	FALSE	0.64	252.371	FALSE	0.91	358.84	TRUE
		2073	0.888	286.704	8552.03		0.888	350.165	TRUE	350.165	10445		0.72	283.917	FALSE	0.99	390.386	TRUE	390.386	9657.13		0.44	173.505	FALSE	0.66	260.258	FALSE	0.92	362.783	TRUE				362.783	9945		0.16	63.0928	FALSE	0.37	145.902	FALSE	0.61	240.541	FALSE	0.88	347.01	TRUE
		2074	0.884	285.412	8838.73		0.884	348.587	TRUE	348.587	10795.2		0.71	279.974	FALSE	0.98	386.443	TRUE	386.443	10047.5		0.42	165.618	FALSE	0.64	252.371	FALSE	0.9	354.897	TRUE				354.897	10307.8		0.13	51.2629	FALSE	0.34	134.072	FALSE	0.58	228.711	FALSE	0.85	335.18	TRUE
		2075	0.88	284.121	9124.15		0.88	347.01	TRUE	347.01	11143.8		0.7	276.031	FALSE	0.97	382.5	TRUE	394.33	10434		0.4	157.732	FALSE	0.62	244.484	FALSE	0.88	347.01	TRUE				347.01	10662.7		0.1	39.433	FALSE	0.31	122.242	FALSE	0.55	216.881	FALSE	0.82	323.35	TRUE
		2076	0.876	282.829	9408.27		0.876	345.433	TRUE	345.433	11490.8		0.69	272.088	FALSE	0.96	378.557	TRUE	390.386	10828.3		0.38	149.845	FALSE	0.6	236.598	FALSE	0.86	339.124	TRUE				339.124	11009.7		0.07	27.6031	FALSE	0.28	110.412	FALSE	0.52	205.051	FALSE	0.79	311.52	TRUE
		2077	0.872	281.538	9691.1		0.872	343.856	TRUE	343.856	11836.2		0.68	268.144	FALSE	0.95	374.613	TRUE	374.613	11218.7		0.36	141.959	FALSE	0.58	228.711	FALSE	0.84	331.237	TRUE				331.237	11348.8		0.04	15.7732	FALSE	0.25	98.5824	FALSE	0.49	193.222	FALSE	0.76	299.691	TRUE
		2078	0.868	280.246	9972.63		0.868	342.278	TRUE	342.278	12180.1		0.67	264.201	FALSE	0.94	370.67	TRUE	370.67	11593.3		0.34	134.072	FALSE	0.56	220.825	FALSE	0.82	323.35	TRUE				323.35	11680		0.01	3.9433	FALSE	0.22	86.7525	FALSE	0.46	181.392	FALSE	0.73	287.861	TRUE
		2079	0.864	278.955	10252.9		0.864	340.701	TRUE	340.701	12522.3		0.66	260.258	FALSE	0.93	366.727	TRUE	366.727	11964		0.32	126.186	FALSE	0.54	212.938	FALSE	0.8	315.464	TRUE				315.464	12003.4		-0.02	-7.88659	FALSE	0.19	74.9226	FALSE	0.43	169.562	FALSE	0.7	276.031	FALSE	1
		2080	0.86	277.663	10531.8		0.86	339.124	TRUE	339.124	12863		0.65	256.314	FALSE	0.92	362.783	TRUE	362.783	12330.7		0.3	118.299	FALSE	0.52	205.051	FALSE	0.78	307.577	TRUE				307.577	12318.9		-0.05	-19.7165	FALSE	0.16	63.0928	FALSE	0.4	157.732	FALSE	0.67	264.201	FALSE	0.97
		2081	0.856	276.372	10809.5		0.856	337.546	TRUE	337.546	13202.2		0.64	252.371	FALSE	0.91	358.84	TRUE	358.84	12693.5		0.28	110.412	FALSE	0.5	197.165	FALSE	0.76	299.691	TRUE				299.691	12626.4		-0.08	-31.5464	FALSE	0.13	51.2629	FALSE	0.37	145.902	FALSE	0.64	252.371	FALSE	0.94
		2082	0.852	275.08	11085.9		0.852	335.969	TRUE	335.969	13539.7		0.63	248.428	FALSE	0.9	354.897	TRUE	354.897	13052.3		0.26	102.526	FALSE	0.48	189.278	FALSE	0.74	291.804	TRUE				291.804	12926.1		-0.11	-43.3763	FALSE	0.1	39.433	FALSE	0.34	134.072	FALSE	0.61	240.541	FALSE	0.91
		2083	0.848	273.789	11360.9		0.848	334.392	TRUE	334.392	13875.7		0.62	244.484	FALSE	0.89	350.953	TRUE	350.953	13407.2		0.24	94.6391	FALSE	0.46	181.392	FALSE	0.72	283.917	TRUE				283.917	13217.9		-0.14	-55.2062	FALSE	0.07	27.6031	FALSE	0.31	122.242	FALSE	0.58	228.711	FALSE	0.88
		2084	0.844	272.497	11634.7		0.844	332.814	TRUE	332.814	14210.1		0.61	240.541	FALSE	0.88	347.01	TRUE	347.01	13758.2		0.22	86.7525	FALSE	0.44	173.505	FALSE	0.7	276.031	TRUE				276.031	13501.8		-0.17	-67.0361	FALSE	0.04	15.7732	FALSE	0.28	110.412	FALSE	0.55	216.881	FALSE	0.85
		2085			11907.2						14542.9									14105.2															13777.9
Bifacial - 2050
			Yield single-junction at 0.4% annual degradation				Yield tandem at 0.4% annual degradation						Yield tandem at 1% annual degradation									Yield tandem at 2% annual degradation															Yield tandem at 3% annual degradation
			Relative yield	kWh/yr	kWh		Relative yield	kWh/yr	yield above single-junction?	kWh/yr	kWh		Relative yield	kWh/yr	yield above single-junction?	Relative yield	kWh/yr	yield above single-junction?	kWh/yr	kWh		Relative yield	kWh/yr	yield above single-junction?	Relative yield	kWh/yr	yield above single-junction?	Relative yield	kWh/yr	yield above single-junction?	Relative yield	kWh/yr	yield above single-junction?	kWh/yr	kWh		Relative yield	kWh/yr	yield above single-junction?	Relative yield	kWh/yr	yield above single-junction?	Relative yield	kWh/yr	yield above single-junction?	Relative yield	kWh/yr	yield above single-junction?	Relative yield
				single-junction (0.4% deg.)						tandem (0.4% deg.)									tandem (1.0% deg.)															tandem (2.0% deg.)
		2050	1	325.577	0		1	407.607	TRUE	407.607	0		1	407.607	TRUE				407.607	0		1	407.607	TRUE										407.607	0		1	407.607	TRUE
		2051	0.996	324.275	325.577		0.996	405.976	TRUE	405.976	407.607		0.99	403.531	TRUE				403.531	407.607		0.98	399.455	TRUE										399.455	407.607		0.97	395.379	TRUE
		2052	0.992	322.973	649.853		0.992	404.346	TRUE	404.346	813.583		0.98	399.455	TRUE				399.455	811.138		0.96	391.303	TRUE										391.303	807.061		0.94	383.15	TRUE
		2053	0.988	321.671	972.825		0.988	402.716	TRUE	402.716	1217.93		0.97	395.379	TRUE				395.379	1210.59		0.94	383.15	TRUE										383.15	1198.36		0.91	370.922	TRUE
		2054	0.984	320.368	1294.5		0.984	401.085	TRUE	401.085	1620.64		0.96	391.303	TRUE				391.303	1605.97		0.92	374.998	TRUE										374.998	1581.51		0.88	358.694	TRUE
		2055	0.98	319.066	1614.86		0.98	399.455	TRUE	399.455	2021.73		0.95	387.226	TRUE				387.226	1997.27		0.9	366.846	TRUE										366.846	1956.51		0.85	346.466	TRUE
		2056	0.976	317.764	1933.93		0.976	397.824	TRUE	397.824	2421.18		0.94	383.15	TRUE				383.15	2384.5		0.88	358.694	TRUE										358.694	2323.36		0.82	334.238	TRUE
		2057	0.972	316.461	2251.69		0.972	396.194	TRUE	396.194	2819.01		0.93	379.074	TRUE				379.074	2767.65		0.86	350.542	TRUE										350.542	2682.05		0.79	322.009	TRUE
		2058	0.968	315.159	2568.16		0.968	394.563	TRUE	394.563	3215.2		0.92	374.998	TRUE				374.998	3146.72		0.84	342.39	TRUE										342.39	3032.59		0.76	309.781	FALSE	1	407.607	TRUE
		2059	0.964	313.857	2883.31		0.964	392.933	TRUE	392.933	3609.77		0.91	370.922	TRUE				370.922	3521.72		0.82	334.238	TRUE										334.238	3374.98		0.73	297.553	FALSE	0.97	395.379	TRUE
		2060	0.96	312.554	3197.17		0.96	391.303	TRUE	391.303	4002.7		0.9	366.846	TRUE				366.846	3892.65		0.8	326.085	TRUE										326.085	3709.22		0.7	285.325	FALSE	0.94	383.15	TRUE
		2061	0.956	311.252	3509.73		0.956	389.672	TRUE	389.672	4394		0.89	362.77	TRUE				362.77	4259.49		0.78	317.933	TRUE										317.933	4035.31		0.67	273.097	FALSE	0.91	370.922	TRUE
		2062	0.952	309.95	3820.98		0.952	388.042	TRUE	388.042	4783.67		0.88	358.694	TRUE				358.694	4622.26		0.76	309.781	FALSE	1	407.607	TRUE							407.607	4353.24		0.64	260.868	FALSE	0.88	358.694	TRUE
		2063	0.948	308.647	4130.93		0.948	386.411	TRUE	386.411	5171.72		0.87	354.618	TRUE				354.618	4980.96		0.74	301.629	FALSE	0.98	399.455	TRUE							399.455	4760.85		0.61	248.64	FALSE	0.85	346.466	TRUE
		2064	0.944	307.345	4439.57		0.944	384.781	TRUE	384.781	5558.13		0.86	350.542	TRUE				350.542	5335.57		0.72	293.477	FALSE	0.96	391.303	TRUE							391.303	5160.3		0.58	236.412	FALSE	0.82	334.238	TRUE
		2065	0.94	306.043	4746.92		0.94	383.15	TRUE	383.15	5942.91		0.85	346.466	TRUE				346.466	5686.12		0.7	285.325	FALSE	0.94	383.15	TRUE							383.15	5551.6		0.55	224.184	FALSE	0.79	322.009	TRUE
		2066	0.936	304.741	5052.96		0.936	381.52	TRUE	381.52	6326.06		0.84	342.39	TRUE				342.39	6032.58		0.68	277.173	FALSE	0.92	374.998	TRUE							374.998	5934.76		0.52	211.956	FALSE	0.76	309.781	TRUE
		2067	0.932	303.438	5357.7		0.932	379.89	TRUE	379.89	6707.58		0.83	338.314	TRUE				338.314	6374.97		0.66	269.02	FALSE	0.9	366.846	TRUE							366.846	6309.75		0.49	199.727	FALSE	0.73	297.553	FALSE	1	407.607	TRUE
		2068	0.928	302.136	5661.14		0.928	378.259	TRUE	378.259	7087.47		0.82	334.238	TRUE				334.238	6713.28		0.64	260.868	FALSE	0.88	358.694	TRUE							358.694	6676.6		0.46	187.499	FALSE	0.7	285.325	FALSE	0.97	395.379	TRUE
		2069	0.924	300.834	5963.28		0.924	376.629	TRUE	376.629	7465.73		0.81	330.162	TRUE				330.162	7047.52		0.62	252.716	FALSE	0.86	350.542	TRUE							350.542	7035.29		0.43	175.271	FALSE	0.67	273.097	FALSE	0.94	383.15	TRUE
		2070	0.92	299.531	6264.11		0.92	374.998	TRUE	374.998	7842.36		0.8	326.085	TRUE				326.085	7377.68		0.6	244.564	FALSE	0.84	342.39	TRUE							342.39	7385.84		0.4	163.043	FALSE	0.64	260.868	FALSE	0.91	370.922	TRUE
		2071	0.916	298.229	6563.64		0.916	373.368	TRUE	373.368	8217.35		0.79	322.009	TRUE				322.009	7703.77		0.58	236.412	FALSE	0.82	334.238	TRUE							334.238	7728.23		0.37	150.815	FALSE	0.61	248.64	FALSE	0.88	358.694	TRUE
		2072	0.912	296.927	6861.87		0.912	371.737	TRUE	371.737	8590.72		0.78	317.933	TRUE				317.933	8025.78		0.56	228.26	FALSE	0.8	326.085	TRUE							326.085	8062.46		0.34	138.586	FALSE	0.58	236.412	FALSE	0.85	346.466	TRUE
		2073	0.908	295.624	7158.8		0.908	370.107	TRUE	370.107	8962.46		0.77	313.857	TRUE				313.857	8343.71		0.54	220.108	FALSE	0.78	317.933	TRUE							317.933	8388.55		0.31	126.358	FALSE	0.55	224.184	FALSE	0.82	334.238	TRUE
		2074	0.904	294.322	7454.42		0.904	368.477	TRUE	368.477	9332.57		0.76	309.781	TRUE				309.781	8657.57		0.52	211.956	FALSE	0.76	309.781	TRUE							309.781	8706.48		0.28	114.13	FALSE	0.52	211.956	FALSE	0.79	322.009	TRUE
		2075	0.9	293.02	7748.74		0.9	366.846	TRUE	366.846	9701.04		0.75	305.705	TRUE				305.705	8967.35		0.5	203.803	FALSE	0.74	301.629	TRUE							301.629	9016.26		0.25	101.902	FALSE	0.49	199.727	FALSE	0.76	309.781	TRUE
		2076	0.896	291.717	8041.76		0.896	365.216	TRUE	365.216	10067.9		0.74	301.629	TRUE				301.629	9273.06		0.48	195.651	FALSE	0.72	293.477	TRUE							293.477	9317.89		0.22	89.6735	FALSE	0.46	187.499	FALSE	0.73	297.553	TRUE
		2077	0.892	290.415	8333.48		0.892	363.585	TRUE	363.585	10433.1		0.73	297.553	TRUE				297.553	9574.68		0.46	187.499	FALSE	0.7	285.325	FALSE	1	407.607	TRUE				407.607	9611.37		0.19	77.4453	FALSE	0.43	175.271	FALSE	0.7	285.325	FALSE	1	407.607	TRUE
		2078	0.888	289.113	8623.9		0.888	361.955	TRUE	361.955	10796.7		0.72	293.477	TRUE				293.477	9872.24		0.44	179.347	FALSE	0.68	277.173	FALSE	0.98	399.455	TRUE				399.455	10019		0.16	65.2171	FALSE	0.4	163.043	FALSE	0.67	273.097	FALSE	0.97	395.379	TRUE
		2079	0.884	287.81	8913.01		0.884	360.324	TRUE	360.324	11158.6		0.71	289.401	TRUE				289.401	10165.7		0.42	171.195	FALSE	0.66	269.02	FALSE	0.96	391.303	TRUE				391.303	10418.4		0.13	52.9889	FALSE	0.37	150.815	FALSE	0.64	260.868	FALSE	0.94	383.15	TRUE
		2080	0.88	286.508	9200.82		0.88	358.694	TRUE	358.694	11519		0.7	285.325	FALSE	1	407.607	TRUE	407.607	10455.1		0.4	163.043	FALSE	0.64	260.868	FALSE	0.94	383.15	TRUE				383.15	10809.7		0.1	40.7607	FALSE	0.34	138.586	FALSE	0.61	248.64	FALSE	0.91	370.922	TRUE
		2081	0.876	285.206	9487.33		0.876	357.064	TRUE	357.064	11877.7		0.69	281.249	FALSE	0.99	403.531	TRUE	403.531	10862.7		0.38	154.891	FALSE	0.62	252.716	FALSE	0.92	374.998	TRUE				374.998	11192.9		0.07	28.5325	FALSE	0.31	126.358	FALSE	0.58	236.412	FALSE	0.88	358.694	TRUE
		2082	0.872	283.904	9772.53		0.872	355.433	TRUE	355.433	12234.7		0.68	277.173	FALSE	0.98	399.455	TRUE	399.455	11266.3		0.36	146.738	FALSE	0.6	244.564	FALSE	0.9	366.846	TRUE				366.846	11567.9		0.04	16.3043	FALSE	0.28	114.13	FALSE	0.55	224.184	FALSE	0.85	346.466	TRUE
		2083	0.868	282.601	10056.4		0.868	353.803	TRUE	353.803	12590.2		0.67	273.097	FALSE	0.97	395.379	TRUE	395.379	11665.7		0.34	138.586	FALSE	0.58	236.412	FALSE	0.88	358.694	TRUE				358.694	11934.7		0.01	4.07607	FALSE	0.25	101.902	FALSE	0.52	211.956	FALSE	0.82	334.238	TRUE
		2084	0.864	281.299	10339		0.864	352.172	TRUE	352.172	12944		0.66	269.02	FALSE	0.96	391.303	TRUE	391.303	12061.1		0.32	130.434	FALSE	0.56	228.26	FALSE	0.86	350.542	TRUE				350.542	12293.4		-0.02	-8.15214	FALSE	0.22	89.6735	FALSE	0.49	199.727	FALSE	0.79	322.009	TRUE
		2085	0.86	279.997	10620.3		0.86	350.542	TRUE	350.542	13296.1		0.65	264.944	FALSE	0.95	387.226	TRUE	387.226	12452.4		0.3	122.282	FALSE	0.54	220.108	FALSE	0.84	342.39	TRUE				342.39	12644		-0.05	-20.3803	FALSE	0.19	77.4453	FALSE	0.46	187.499	FALSE	0.76	309.781	TRUE
		2086	0.856	278.694	10900.3		0.856	348.911	TRUE	348.911	13646.7		0.64	260.868	FALSE	0.94	383.15	TRUE	383.15	12839.6		0.28	114.13	FALSE	0.52	211.956	FALSE	0.82	334.238	TRUE				334.238	12986.4		-0.08	-32.6085	FALSE	0.16	65.2171	FALSE	0.43	175.271	FALSE	0.73	297.553	TRUE
		2087	0.852	277.392	11179		0.852	347.281	TRUE	347.281	13995.6		0.63	256.792	FALSE	0.93	379.074	TRUE	379.074	13222.8		0.26	105.978	FALSE	0.5	203.803	FALSE	0.8	326.085	TRUE				326.085	13320.6		-0.11	-44.8367	FALSE	0.13	52.9889	FALSE	0.4	163.043	FALSE	0.7	285.325	TRUE
		2088	0.848	276.09	11456.4		0.848	345.651	TRUE	345.651	14342.9		0.62	252.716	FALSE	0.92	374.998	TRUE	374.998	13601.8		0.24	97.8256	FALSE	0.48	195.651	FALSE	0.78	317.933	TRUE				317.933	13646.7		-0.14	-57.065	FALSE	0.1	40.7607	FALSE	0.37	150.815	FALSE	0.67	273.097	FALSE	1
		2089	0.844	274.787	11732.5		0.844	344.02	TRUE	344.02	14688.5		0.61	248.64	FALSE	0.91	370.922	TRUE	370.922	13976.8		0.22	89.6735	FALSE	0.46	187.499	FALSE	0.76	309.781	TRUE				309.781	13964.6		-0.17	-69.2932	FALSE	0.07	28.5325	FALSE	0.34	138.586	FALSE	0.64	260.868	FALSE	0.97
		2090			12007.3						15032.5									14347.8															14274.4
[truncated: 4 more columns]

## Sheet: S2-6. Installation
Back to Cover sheet
Table S2-6. Calculations for the LCIs of installations.
			Müller et al., 2021	2023	2027	2030	2033	2035	2040	2045	2050	Source for "Input" cells
	transport China to Europe, Lorry, China	km	200	200	200	200	200	200	200	200	200	Table S16 (Müller et al., 2021)
	transport China to Europe, Train, China	km	500	500	500	500	500	500	500	500	500	Table S16 (Müller et al., 2021)
	transport China to Europe, Ship	km	22220	22220	22220	22220	22220	22220	22220	22220	22220	Table S16 (Müller et al., 2021)
	transport China to Europe, Lorry, Europe	km	200	200	200	200	200	200	200	200	200	Table S16 (Müller et al., 2021)
	transport China to Europe, Train, Europe	km	500	500	500	500	500	500	500	500	500	Table S16 (Müller et al., 2021)
	transport G-BS PERC China to Europe, Lorry, China	tkm/m2	2.7386	2.32855	2.31706	2.31164	2.27987	2.27698	2.26974	2.2625	2.25526
	transport G-BS PERC China to Europe, Train, China	tkm/m2	6.8465	5.82138	5.79264	5.77911	5.69969	5.69245	5.67435	5.65626	5.63816
	transport G-BS PERC China to Europe, Ship	tkm/m2	304.258	258.702	257.425	256.824	253.294	252.972	252.168	251.364	250.56
	transport G-BS PERC China to Europe, Lorry, Europe	tkm/m2	2.7386	2.32855	2.31706	2.31164	2.27987	2.27698	2.26974	2.2625	2.25526
	transport G-BS PERC China to Europe, Train, Europe	tkm/m2	6.8465	5.82138	5.79264	5.77911	5.69969	5.69245	5.67435	5.65626	5.63816
	transport G-G PERC China to Europe, Lorry, China	tkm/m2	2.7166	3.1867	3.17521	3.16979	3.17389	3.17099	3.16375	3.15651	3.14928
	transport G-G PERC China to Europe, Train, China	tkm/m2	6.7915	7.96676	7.93801	7.92449	7.93472	7.92748	7.90938	7.89128	7.87319
	transport G-G PERC China to Europe, Ship	tkm/m2	301.814	354.043	352.765	352.164	352.619	352.297	351.493	350.689	349.884
	transport G-G PERC China to Europe, Lorry, Europe	tkm/m2	2.7166	3.1867	3.17521	3.16979	3.17389	3.17099	3.16375	3.15651	3.14928
	transport G-G PERC China to Europe, Train, Europe	tkm/m2	6.7915	7.96676	7.93801	7.92449	7.93472	7.92748	7.90938	7.89128	7.87319
	transport mono-facial tandem China to Europe, Lorry, China	tkm/m2	-	1.34267	1.56226	1.55143	1.52376	1.51796	1.50349	1.48901	1.47453
	transport mono-facial tandem China to Europe, Train, China	tkm/m2	-	3.35668	3.90564	3.87858	3.80939	3.79491	3.75872	3.72252	3.68633
	transport mono-facial tandem China to Europe, Ship	tkm/m2	-	149.171	173.567	172.364	169.289	168.646	167.037	165.429	163.821
	transport mono-facial tandem China to Europe, Lorry, Europe	tkm/m2	-	1.34267	1.56226	1.55143	1.52376	1.51796	1.50349	1.48901	1.47453
	transport mono-facial tandem China to Europe, Train, Europe	tkm/m2	-	3.35668	3.90564	3.87858	3.80939	3.79491	3.75872	3.72252	3.68633
	transport bi-facial tandem China to Europe, Lorry, China	tkm/m2	-	2.48287	2.42041	2.40958	2.41777	2.41198	2.3975	2.38302	2.36854
	transport bi-facial tandem China to Europe, Train, China	tkm/m2	-	6.20718	6.05101	6.02396	6.04442	6.02994	5.99375	5.95755	5.92136
	transport bi-facial tandem China to Europe, Ship	tkm/m2	-	275.847	268.907	267.705	268.614	267.971	266.362	264.754	263.145
	transport bi-facial tandem China to Europe, Lorry, Europe	tkm/m2	-	2.48287	2.42041	2.40958	2.41777	2.41198	2.3975	2.38302	2.36854
	transport bi-facial tandem China to Europe, Train, Europe	tkm/m2	-	6.20718	6.05101	6.02396	6.04442	6.02994	5.99375	5.95755	5.92136
	transport perovskite + encapsulant China to Europe, Lorry, China	tkm/m2	-	1.04299	1.04299	1.04299	1.04299	1.04299	1.04299	1.04299	1.04299
	transport perovskite + encapsulant China to Europe, Train, China	tkm/m2	-	2.60749	2.60749	2.60749	2.60749	2.60749	2.60749	2.60749	2.60749
	transport perovskite + encapsulant China to Europe, Ship	tkm/m2	-	115.877	115.877	115.877	115.877	115.877	115.877	115.877	115.877
	transport perovskite + encapsulant China to Europe, Lorry, Europe	tkm/m2	-	1.04299	1.04299	1.04299	1.04299	1.04299	1.04299	1.04299	1.04299
	transport perovskite + encapsulant China to Europe, Train, Europe	tkm/m2	-	2.60749	2.60749	2.60749	2.60749	2.60749	2.60749	2.60749	2.60749
	transport Germany to Europe, Lorry	km	200	200	200	200	200	200	200	200	200	Table S17 (Müller et al., 2021)
	transport Germany to Europe, Train	km	300	300	300	300	300	300	300	300	300	Table S17 (Müller et al., 2021)
	transport G-BS PERC Germany to Europe, Lorry	tkm/m2	2.7386	2.32855	2.31706	2.31164	2.27987	2.27698	2.26974	2.2625	2.25526
	transport G-BS PERC Germany to Europe, Train	tkm/m2	4.1079	3.49283	3.47558	3.46747	3.41981	3.41547	3.40461	3.39375	3.3829
	transport G-G PERC Germany to Europe, Lorry	tkm/m2	2.7166	3.1867	3.17521	3.16979	3.17389	3.17099	3.16375	3.15651	3.14928
	transport G-G PERC Germany to Europe, Train	tkm/m2	4.0749	4.78005	4.76281	4.75469	4.76083	4.75649	4.74563	4.73477	4.72391
	transport mono-facial tandem Germany to Europe, Lorry	tkm/m2	-	1.34267	1.56226	1.55143	1.52376	1.51796	1.50349	1.48901	1.47453
	transport mono-facial tandem Germany to Europe, Train	tkm/m2	-	2.01401	2.34338	2.32715	2.28563	2.27695	2.25523	2.23351	2.2118
	transport bi-facial tandem Germany to Europe, Lorry	tkm/m2	-	2.48287	2.42041	2.40958	2.41777	2.41198	2.3975	2.38302	2.36854
	transport bi-facial tandem Germany to Europe, Train	tkm/m2	-	3.72431	3.63061	3.61437	3.62665	3.61796	3.59625	3.57453	3.55282
	transport Europe to Europe, Lorry	km	200	200	200	200	200	200	200	200	200	Table S18 (Müller et al., 2021)
	transport Europe to Europe, Train	km	500	500	500	500	500	500	500	500	500	Table S18 (Müller et al., 2021)
	transport G-BS PERC Europe to Europe, Lorry	tkm/m2	2.7386	2.32855	2.31706	2.31164	2.27987	2.27698	2.26974	2.2625	2.25526
	transport G-BS PERC Europe to Europe, Lorry	tkm/m2	6.8465	5.82138	5.79264	5.77911	5.69969	5.69245	5.67435	5.65626	5.63816
	transport G-G PERC Europe to Europe, Lorry	tkm/m2	2.7166	3.1867	3.17521	3.16979	3.17389	3.17099	3.16375	3.15651	3.14928
	transport G-G PERC Europe to Europe, Lorry	tkm/m2	6.7915	7.96676	7.93801	7.92449	7.93472	7.92748	7.90938	7.89128	7.87319
	transport mono-facial tandem Europey to Europe, Lorry	tkm/m2	-	1.34267	1.56226	1.55143	1.52376	1.51796	1.50349	1.48901	1.47453
	transport mono-facial tandem Europey to Europe, Lorry	tkm/m2	-	3.35668	3.90564	3.87858	3.80939	3.79491	3.75872	3.72252	3.68633
	transport bi-facial tandem Europe to Europe, Lorry	tkm/m2	-	2.48287	2.42041	2.40958	2.41777	2.41198	2.3975	2.38302	2.36854
	transport bi-facial tandem Europe to Europe, Lorry	tkm/m2	-	6.20718	6.05101	6.02396	6.04442	6.02994	5.99375	5.95755	5.92136
	area per 1 kWp G-BS PERC	m2/kWp	5.05306	4.6729	4.54545	4.44444	4.38596	4.34783	4.25532	4.20168	4.16667
	area per 1 kWp G-G PERC	m2/kWp	5.1573	3.97693	3.86847	3.78251	3.73274	3.70028	3.62155	3.5759	3.5461
	area per 1 kWp mono-facial tandem	m2/kWp	-	3.77358	3.83142	3.74532	3.663	3.61011	3.48432	3.367	3.25733
	area per 1 kWp bi-facial tandem	m2/kWp	-	3.28138	3.33167	3.2568	3.18522	3.13922	3.02984	2.92783	2.83246
	panel per kWp G-BS PERC	unit/kWp	2.73138	2.16161	2.10266	2.05593	1.54975	1.53627	1.50358	1.48463	1.47226
	panel per kWp G-G PERC	unit/kWp	2.78773	1.83967	1.7895	1.74973	1.31893	1.30746	1.27965	1.26352	1.25299
	panel per kWp mono-facial tandem	unit/kWp	-	1.7456	1.77236	1.73253	1.29429	1.2756	1.23116	1.18971	1.15095
	panel per kWp bi-facial tandem	unit/kWp	-	1.51792	1.54118	1.50655	1.12547	1.10922	1.07057	1.03453	1.00083
	power of installation	kWp/unit	-	3	3	3	3	3	3	3	3	Tab. 12.5 (Jungbluth et al., 2012)
	lifetime of panel	year	30	30	40	40	40	40	40	40	40	Müller et al., 2021: Table 3 (Müller et al., 2021); 2023-2033: Figure 72 (ITRPV, 2023); 2035-2050: assumed to stabilize at 40 years
	lifetime of installation	year	30	30	40	40	40	40	40	40	40	Assumed equal to panel lifetime
	lifetime of mounting	year	30	30	40	40	40	40	40	40	40	Assumed equal to panel lifetime
	area of mounting per 3 kWp installation; G-BS PERC	m2/unit	-	14.0187	13.6364	13.3333	13.1579	13.0435	12.766	12.605	12.5
	area of mounting per 3 kWp installation; G-GPERC	m2/unit	-	11.9308	11.6054	11.3475	11.1982	11.1008	10.8646	10.7277	10.6383
	area of mounting per 3 kWp installation; mono-facial tandem	m2/unit	-	11.3208	11.4943	11.236	10.989	10.8303	10.453	10.101	9.77199
	area of mounting per 3 kWp installation; bi-facial tandem	m2/unit	-	9.84413	9.995	9.7704	9.55566	9.41767	9.08953	8.78349	8.49738
	insolation	kWh/m2/year	1391	1391	1391	1391	1391	1391	1391	1391	1391	Table 3 (Müller et al., 2021)
	performance ratio	%	0.75	0.83	0.83	0.83	0.83	0.83	0.83	0.83	0.83	Müller et al., 2021: Table 3 (Müller et al., 2021); 2023-2050: p.31 (Fraunhofer, 2023)
	repair rate	%		0.02	0.02	0.02	0.02	0.02	0.02	0.02	0.02	Tab. 12.5, p.135 in (Jungbluth et al., 2012)
	reject rate	%		0.01	0.01	0.01	0.01	0.01	0.01	0.01	0.01	Tab. 12.5, p.135 in (Jungbluth et al., 2012)
	lifetime electricity production G-BS PERC	kWh/m2		6874.71	9367.39	9580.29	9708.03	9793.19	10006.1	10133.8	10219
	lifetime electricity production G-G PERC	kWh/m2		8077.78	11006.7	11256.8	11406.9	11507	11757.1	11907.2	12007.3
	lifetime electricity production MFT, 0.5% annual degradation	kWh/m2		8513.07	11113.1	11368.6	11624.1	11794.4	12220.2	12646	13071.8
	lifetime electricity production BFT, 0.5% annual degradation	kWh/m2		9790.03	12780.1	13073.9	13367.7	13563.6	14053.2	14542.9	15032.5
	lifetime electricity production MFT, 1% annual degradation	kWh/m2		7847.63	10860	11109.7	11331	11461.8	11832.5	12069.9	12320.4
	lifetime electricity production BFT, 1% annual degradation	kWh/m2		9024.77	12530.6	12818.7	13088.6	13280.4	13698.8	14105.2	14347.8
	lifetime electricity production MFT, 2% annual degradation	kWh/m2		7966.95	10799.8	11048	11226.9	11269.9	11577.4	12008.2	12384.2
	lifetime electricity production BFT, 2% annual degradation	kWh/m2		9330.88	12544.5	12832.8	13121.2	13181.1	13573.1	13777.9	14274.4
	lifetime electricity production MFT, 3% annual degradation	kWh/m2		8077.09	10742.5	10989.5	11236.4	11401	11812.6	12018.5	12253
	lifetime electricity production BFT, 3% annual degradation	kWh/m2		9457.54	11563.8	11829.6	12921.9	13111.2	13584.5	14057.9	14286.6
	3kWp installation with G-BS PERC panels per kWh	unit/kWh		1.0074e-05	7.60056e-06	7.60056e-06	7.60056e-06	7.60056e-06	7.60056e-06	7.60056e-06	7.60056e-06
	3kWp installation with G-G PERC panels per kWh	unit/kWh		1.0074e-05	7.60056e-06	7.60056e-06	7.60056e-06	7.60056e-06	7.60056e-06	7.60056e-06	7.60056e-06
	3kWp installation with MFT panels per kWh, 0.5% annual degradation	unit/kWh		1.0074e-05	7.60056e-06	7.60056e-06	7.60056e-06	7.60056e-06	7.60056e-06	7.60056e-06	7.60056e-06
	3kWp installation with BFT panels per kWh, 0.5% annual degradation	unit/kWh		1.0074e-05	7.60056e-06	7.60056e-06	7.60056e-06	7.60056e-06	7.60056e-06	7.60056e-06	7.60056e-06
	3kWp installation with MFT panels per kWh, 1% annual degradation	unit/kWh		1.09282e-05	7.77771e-06	7.77771e-06	7.79718e-06	7.82111e-06	7.84958e-06	7.96331e-06	8.06411e-06
	3kWp installation with BFT panels per kWh, 1% annual degradation	unit/kWh		1.09282e-05	7.75189e-06	7.75189e-06	7.76263e-06	7.76263e-06	7.79718e-06	7.83641e-06	7.96331e-06
	3kWp installation with MFT panels per kWh, 2% annual degradation	unit/kWh		1.07645e-05	7.82111e-06	7.82111e-06	7.86941e-06	7.95427e-06	8.02257e-06	8.00424e-06	8.02257e-06
	3kWp installation with BFT panels per kWh, 2% annual degradation	unit/kWh		1.05697e-05	7.74333e-06	7.74333e-06	7.74333e-06	7.82111e-06	7.86941e-06	8.02257e-06	8.00424e-06
	3kWp installation with MFT panels per kWh, 3% annual degradation	unit/kWh		1.06177e-05	7.86279e-06	7.86279e-06	7.86279e-06	7.86279e-06	7.86279e-06	7.99739e-06	8.10843e-06
	3kWp installation with BFT panels per kWh, 3% annual degradation	unit/kWh		1.04281e-05	8.40002e-06	8.40002e-06	7.86279e-06	7.86279e-06	7.86279e-06	7.86279e-06	7.99739e-06
	water consumption for panel cleaning during operational life	L/m2/yr		20	20	20	20	20	20	20	20	Section 14.3 (Jungbluth et al., 2012)
	water consumption per kWh; G-BS PERC	kg/kWh		0.0391969	0.0383553	0.037503	0.0282695	0.0280236	0.0274274	0.0270817	0.026856
	water consumption per kWh; G-G PERC	kg/kWh		0.0333591	0.0326428	0.0319174	0.0240591	0.0238499	0.0233425	0.0230482	0.0228562
	water consumption per kWh; mono-facial tandem, 0.5% annual degradation	kg/kWh		0.0316533	0.0323302	0.0316036	0.0236097	0.0232687	0.022458	0.0217018	0.0209949
	water consumption per kWh; bi-facial tandem, 0.5% annual degradation	kg/kWh		0.0275246	0.0281132	0.0274814	0.0205301	0.0202337	0.0195287	0.0188711	0.0182564
	water consumption per kWh; mono-facial tandem, 1% annual degradation	kg/kWh		0.0343374	0.0330837	0.0323402	0.0242204	0.0239439	0.0231938	0.0227376	0.0222754
	water consumption per kWh; bi-facial tandem, 1% annual degradation	kg/kWh		0.0298586	0.028673	0.0280286	0.0209679	0.0206651	0.0200339	0.0194567	0.0191278
	water consumption per kWh; mono-facial tandem, 2% annual degradation	kg/kWh		0.0338231	0.0332683	0.0325207	0.0244448	0.0243516	0.0237049	0.0228544	0.0221606
	water consumption per kWh; bi-facial tandem, 2% annual degradation	kg/kWh		0.0288791	0.0286413	0.0279977	0.0209158	0.0208208	0.0202195	0.0199189	0.0192261
	water consumption per kWh; mono-facial tandem, 3% annual degradation	kg/kWh		0.0333619	0.0334456	0.032694	0.0244242	0.0240715	0.0232328	0.0228349	0.0223978
	water consumption per kWh; bi-facial tandem, 3% annual degradation	kg/kWh		0.0284923	0.0310702	0.030372	0.0212385	0.0209318	0.0202024	0.0195222	0.0192096
	water consumption per kWh; G-BS PERC	m3/kWh		3.91969e-05	3.83553e-05	3.7503e-05	2.82695e-05	2.80236e-05	2.74274e-05	2.70817e-05	2.6856e-05
	water consumption per kWh; G-G PERC	m3/kWh		3.33591e-05	3.26428e-05	3.19174e-05	2.40591e-05	2.38499e-05	2.33425e-05	2.30482e-05	2.28562e-05
	water consumption per kWh; mono-facial tandem, 0.5% annual degradation	m3/kWh		3.16533e-05	3.23302e-05	3.16036e-05	2.36097e-05	2.32687e-05	2.2458e-05	2.17018e-05	2.09949e-05
	water consumption per kWh; bi-facial tandem, 0.5% annual degradation	m3/kWh		2.75246e-05	2.81132e-05	2.74814e-05	2.05301e-05	2.02337e-05	1.95287e-05	1.88711e-05	1.82564e-05
	water consumption per kWh; mono-facial tandem, 1% annual degradation	m3/kWh		3.43374e-05	3.30837e-05	3.23402e-05	2.42204e-05	2.39439e-05	2.31938e-05	2.27376e-05	2.22754e-05
	water consumption per kWh; bi-facial tandem, 1% annual degradation	m3/kWh		2.98586e-05	2.8673e-05	2.80286e-05	2.09679e-05	2.06651e-05	2.00339e-05	1.94567e-05	1.91278e-05
	water consumption per kWh; mono-facial tandem, 2% annual degradation	m3/kWh		3.38231e-05	3.32683e-05	3.25207e-05	2.44448e-05	2.43516e-05	2.37049e-05	2.28544e-05	2.21606e-05
	water consumption per kWh; bi-facial tandem, 2% annual degradation	m3/kWh		2.88791e-05	2.86413e-05	2.79977e-05	2.09158e-05	2.08208e-05	2.02195e-05	1.99189e-05	1.92261e-05
	water consumption per kWh; mono-facial tandem, 3% annual degradation	m3/kWh		3.33619e-05	3.34456e-05	3.2694e-05	2.44242e-05	2.40715e-05	2.32328e-05	2.28349e-05	2.23978e-05
	water consumption per kWh; bi-facial tandem, 3% annual degradation	m3/kWh		2.84923e-05	3.10702e-05	3.0372e-05	2.12385e-05	2.09318e-05	2.02024e-05	1.95222e-05	1.92096e-05
	electric installation per 3kWp installation	unit/unit		1	1	1	1	1	1	1	1	Tab. 12.5 (Jungbluth et al., 2012)
	lifetime inverter	yr/unit		12	15	15	18	18	18	18	18	2023-2033: Figure 72 (ITRPV, 2023); 2035-2050: lifetime assumed constant
	capacity inverter	kWp/unit		2.5	2.5	2.5	2.5	2.5	2.5	2.5	2.5	Tab. 12.5 (Jungbluth et al., 2012)
	inverter per 3kWp installation	unit/unit		3	3.2	3.2	2.66667	2.66667	2.66667	2.66667	2.66667
	electric installation for 3kWp installation, G-BS panel	unit/kWh		1.0074e-05	7.60056e-06	7.60056e-06	7.60056e-06	7.60056e-06	7.60056e-06	7.60056e-06	7.60056e-06
	electric installation for 3kWp installation, G-G panel	unit/kWh		1.0074e-05	7.60056e-06	7.60056e-06	7.60056e-06	7.60056e-06	7.60056e-06	7.60056e-06	7.60056e-06
	electric installation for 3kWp installation, MFT panel, 0.5% annual deg.	unit/kWh		1.0074e-05	7.60056e-06	7.60056e-06	7.60056e-06	7.60056e-06	7.60056e-06	7.60056e-06	7.60056e-06
	electric installation for 3kWp installation, BFT panel, 0.5% annual deg.	unit/kWh		1.0074e-05	7.60056e-06	7.60056e-06	7.60056e-06	7.60056e-06	7.60056e-06	7.60056e-06	7.60056e-06
	electric installation for 3kWp installation, MFT panel, 1% annual deg.	unit/kWh		1.09282e-05	7.77771e-06	7.77771e-06	7.79718e-06	7.82111e-06	7.84958e-06	7.96331e-06	8.06411e-06
	electric installation for 3kWp installation, BFT panel, 1% annual deg.	unit/kWh		1.09282e-05	7.75189e-06	7.75189e-06	7.76263e-06	7.76263e-06	7.79718e-06	7.83641e-06	7.96331e-06
	electric installation for 3kWp installation, MFT panel, 2% annual deg.	unit/kWh		1.07645e-05	7.82111e-06	7.82111e-06	7.86941e-06	7.95427e-06	8.02257e-06	8.00424e-06	8.02257e-06
	electric installation for 3kWp installation, BFT panel, 2% annual deg.	unit/kWh		1.05697e-05	7.74333e-06	7.74333e-06	7.74333e-06	7.82111e-06	7.86941e-06	8.02257e-06	8.00424e-06
	electric installation for 3kWp installation, MFT panel, 3% annual deg.	unit/kWh		1.06177e-05	7.86279e-06	7.86279e-06	7.86279e-06	7.86279e-06	7.86279e-06	7.99739e-06	8.10843e-06
	electric installation for 3kWp installation, BFT panel, 3% annual deg.	unit/kWh		1.04281e-05	8.40002e-06	8.40002e-06	7.86279e-06	7.86279e-06	7.86279e-06	7.86279e-06	7.99739e-06
	inverter for 3kWp installation, G-BS panel	unit/kWh		3.02219e-05	2.43218e-05	2.43218e-05	2.02682e-05	2.02682e-05	2.02682e-05	2.02682e-05	2.02682e-05
	inverter for 3kWp installation, G-G panel	unit/kWh		3.02219e-05	2.43218e-05	2.43218e-05	2.02682e-05	2.02682e-05	2.02682e-05	2.02682e-05	2.02682e-05
	inverter for 3kWp installation, MFT panel, 0.5% annual deg.	unit/kWh		3.02219e-05	2.43218e-05	2.43218e-05	2.02682e-05	2.02682e-05	2.02682e-05	2.02682e-05	2.02682e-05
	inverter for 3kWp installation, BFT panel, 0.5% annual deg.	unit/kWh		3.02219e-05	2.43218e-05	2.43218e-05	2.02682e-05	2.02682e-05	2.02682e-05	2.02682e-05	2.02682e-05
	inverter for 3kWp installation, MFT panel, 1% annual deg.	unit/kWh		3.27846e-05	2.48887e-05	2.48887e-05	2.07925e-05	2.08563e-05	2.09322e-05	2.12355e-05	2.15043e-05
	inverter for 3kWp installation, BFT panel, 1% annual deg.	unit/kWh		3.27846e-05	2.48061e-05	2.48061e-05	2.07003e-05	2.07003e-05	2.07925e-05	2.08971e-05	2.12355e-05
	inverter for 3kWp installation, MFT panel, 2% annual deg.	unit/kWh		3.22936e-05	2.50275e-05	2.50275e-05	2.09851e-05	2.12114e-05	2.13935e-05	2.13446e-05	2.13935e-05
	inverter for 3kWp installation, BFT panel, 2% annual deg.	unit/kWh		3.17091e-05	2.47787e-05	2.47787e-05	2.06489e-05	2.08563e-05	2.09851e-05	2.13935e-05	2.13446e-05
	inverter for 3kWp installation, MFT panel, 3% annual deg.	unit/kWh		3.18532e-05	2.51609e-05	2.51609e-05	2.09674e-05	2.09674e-05	2.09674e-05	2.13264e-05	2.16225e-05
	inverter for 3kWp installation, BFT panel, 3% annual deg.	unit/kWh		3.12844e-05	2.688e-05	2.688e-05	2.09674e-05	2.09674e-05	2.09674e-05	2.09674e-05	2.13264e-05
	mounting system for 3kWp installation, G-BS panel	m2/kWh		0.000141224	0.000103644	0.000101341	0.000100007	9.91377e-05	9.70284e-05	9.58053e-05	9.5007e-05
	mounting system for 3kWp installation, G-G panel	m2/kWh		0.000120191	8.82076e-05	8.62474e-05	8.51126e-05	8.43725e-05	8.25773e-05	8.15365e-05	8.0857e-05
	mounting system for 3kWp installation, MFT panel, 0.5% annual deg.	m2/kWh		0.000114045	8.73627e-05	8.53995e-05	8.35226e-05	8.23165e-05	7.94483e-05	7.67733e-05	7.42725e-05
	mounting system for 3kWp installation, BFT panel, 0.5% annual deg.	m2/kWh		9.91696e-05	7.59676e-05	7.42604e-05	7.26283e-05	7.15796e-05	6.90855e-05	6.67594e-05	6.45848e-05
	mounting system for 3kWp installation, MFT panel, 1% annual deg.	m2/kWh		0.000123716	8.93989e-05	8.739e-05	8.56833e-05	8.47051e-05	8.20514e-05	8.04375e-05	7.88024e-05
	mounting system for 3kWp installation, BFT panel, 1% annual deg.	m2/kWh		0.000107579	7.74802e-05	7.57391e-05	7.41771e-05	7.31059e-05	7.08727e-05	6.8831e-05	6.76673e-05
	mounting system for 3kWp installation, MFT panel, 2% annual deg.	m2/kWh		0.000121863	8.98978e-05	8.78776e-05	8.64771e-05	8.61473e-05	8.38596e-05	8.08509e-05	7.83964e-05
	mounting system for 3kWp installation, BFT panel, 2% annual deg.	m2/kWh		0.00010405	7.73946e-05	7.56554e-05	7.39926e-05	7.36566e-05	7.15293e-05	7.04661e-05	6.80151e-05
	mounting system for 3kWp installation, MFT panel, 3% annual deg.	m2/kWh		0.000120201	9.03769e-05	8.8346e-05	8.64043e-05	8.51566e-05	8.21895e-05	8.07817e-05	7.92355e-05
	mounting system for 3kWp installation, BFT panel, 3% annual deg.	m2/kWh		0.000102656	8.39582e-05	8.20715e-05	7.51342e-05	7.40492e-05	7.14691e-05	6.90627e-05	6.79569e-05
	G-BS panel for 3kWp installation	m2/kWh		0.000141224	0.000103644	0.000101341	0.000100007	9.91377e-05	9.70284e-05	9.58053e-05	9.5007e-05
	G-G panel for 3kWp installation	m2/kWh		0.000120191	8.82076e-05	8.62474e-05	8.51126e-05	8.43725e-05	8.25773e-05	8.15365e-05	8.0857e-05
	MFT panel for 3kWp installation, 0.5% annual deg.	m2/kWh		0.000114045	8.73627e-05	8.53995e-05	8.35226e-05	8.23165e-05	7.94483e-05	7.67733e-05	7.42725e-05
	BFT panel for 3kWp installation, 0.5% annual deg.	m2/kWh		9.91696e-05	7.59676e-05	7.42604e-05	7.26283e-05	7.15796e-05	6.90855e-05	6.67594e-05	6.45848e-05
	MFT panel for 3kWp installation, 1% annual deg.	m2/kWh		0.000123716	8.93989e-05	8.739e-05	8.56833e-05	8.47051e-05	8.20514e-05	8.04375e-05	7.88024e-05
	BFT panel for 3kWp installation, 1% annual deg.	m2/kWh		0.000107579	7.74802e-05	7.57391e-05	7.41771e-05	7.31059e-05	7.08727e-05	6.8831e-05	6.76673e-05
	MFT panel for 3kWp installation, 2% annual deg.	m2/kWh		0.000121863	8.98978e-05	8.78776e-05	8.64771e-05	8.61473e-05	8.38596e-05	8.08509e-05	7.83964e-05
	BFT panel for 3kWp installation, 2% annual deg.	m2/kWh		0.00010405	7.73946e-05	7.56554e-05	7.39926e-05	7.36566e-05	7.15293e-05	7.04661e-05	6.80151e-05
	MFT panel for 3kWp installation, 3% annual deg.	m2/kWh		0.000120201	9.03769e-05	8.8346e-05	8.64043e-05	8.51566e-05	8.21895e-05	8.07817e-05	7.92355e-05
	BFT panel for 3kWp installation, 3% annual deg.	m2/kWh		0.000102656	8.39582e-05	8.20715e-05	7.51342e-05	7.40492e-05	7.14691e-05	6.90627e-05	6.79569e-05

## Sheet: S2-7. EoL
Back to Cover sheet
Table S2-7. Calculations for the LCIs of the end-of-life.
			2023	2027	2030	2033	2035	2040	2045	2050	Source for "Input" cells
	Functional unit: waste treatment of 1 kg PV panel at end-of-life	kg	1	1	1	1	1	1	1	1
	Distance PV plant to collection centre	km	100	100	100	100	100	100	100	100	p. 105 (Latunussa et al., 2016)
	Distance collection centre to recycler	km	400	400	400	400	400	400	400	400	p. 105 (Latunussa et al., 2016)
	1) PV waste transport: transport, freight, lorry 3.5-7.5 metric ton, EURO5	tkm/kg	0.1	0.1	0.1	0.1	0.1	0.1	0.1	0.1
	1) PV waste transport: transport, freight, lorry 16-32 metric ton, EURO5	tkm/kg	0.4	0.4	0.4	0.4	0.4	0.4	0.4	0.4
	Diesel burned per tonne of waste	L/ton	1.14	1.14	1.14	1.14	1.14	1.14	1.14	1.14	Figure 1 (Latunussa et al., 2016)
	2) Unloading; diesel, burned in building machine	kg/kg	0.0405577	0.0405577	0.0405577	0.0405577	0.0405577	0.0405577	0.0405577	0.0405577
	Electricity consumed per tonne of waste disassembled (mono-facial only)	kWh/ton	5.3	5.3	5.3	5.3	5.3	5.3	5.3	5.3	Figure 1 (Latunussa et al., 2016)
	3) Disassembly: electricity ENTSO-E medium voltage (mono-facial only)	kWh/kg	0.0053	0.0053	0.0053	0.0053	0.0053	0.0053	0.0053	0.0053	Removal of frame; bi-facial n.a.
	Distance to cable treatment plant	km	100	100	100	100	100	100	100	100	Own assumption
	Mass of cable per tonne of waste disassembled	kg/ton	10	10	10	10	10	10	10	10	Figure 1 (Latunussa et al., 2016)
	4) Cable treatment: transport, freight, lorry 16-32 metric ton, EURO5	tkm/kg	0.001	0.001	0.001	0.001	0.001	0.001	0.001	0.001
	Copper scrap recovered per tonne of waste disassembled	kg/ton	3.3	3.3	3.3	3.3	3.3	3.3	3.3	3.3	Figure 1 (Latunussa et al., 2016)
	Distance to incineration facility	km	200	200	200	200	200	200	200	200	p. 106 (Latunussa et al., 2016)
	5) Incineration: transport, freight, lorry 16-32 metric ton, EURO5	tkm/kg	0.00134	0.00134	0.00134	0.00134	0.00134	0.00134	0.00134	0.00134
	Cable polymer recovered per tonne of waste disassembled	kg/ton	6.7	6.7	6.7	6.7	6.7	6.7	6.7	6.7	Figure 1 (Latunussa et al., 2016)
	5) Incineration: waste wire plastic --> incineration	kg/kg	0.0067	0.0067	0.0067	0.0067	0.0067	0.0067	0.0067	0.0067
	Electricity consumed for glass separatation per tonne of waste	kWh/ton	48.01	48.01	48.01	48.01	48.01	48.01	48.01	48.01	Figure 1 (Latunussa et al., 2016)
	Electricity consumed for thermal decomposition of the tandem	kWh/m2	1	1	1	1	1	1	1	1	Table 1 (Mccalmont et al., 2023)
	6) Glass separation: electricity ENTSO-E medium voltage	kWh/kg	0.04801	0.04801	0.04801	0.04801	0.04801	0.04801	0.04801	0.04801
	Mass of glass per tonne of waste	kg/tonne	700	700	700	700	700	700	700	700	Figure 1 (Latunussa et al., 2016)
	Mass fraction of glass in waste Latunussa	kg/kg	0.7	0.7	0.7	0.7	0.7	0.7	0.7	0.7
	Mass fraction of glass in waste G-BS PERC	kg/kg	0.656818	0.660762	0.662635	0.673849	0.67489	0.677506	0.680143	0.682801
	Mass fraction of glass in waste G-G PERC	kg/kg	0.908731	0.912499	0.914283	0.912933	0.913888	0.916284	0.918693	0.921114
	Mass fraction of glass in waste MFT	kg/kg	0.267561	0.275844	0.277332	0.276205	0.277001	0.279012	0.281051	0.283121
	Mass fraction of glass in waste BFT	kg/kg	0.875654	0.902763	0.907631	0.903945	0.90655	0.913129	0.919804	0.926578
	Electricity consumed for glass refinement per tonne of waste	kWh/ton	3.2	3.2	3.2	3.2	3.2	3.2	3.2	3.2	Figure 1 (Latunussa et al., 2016)
	7) Glass refinement: G-BS PERC; electricity ENTSO-E medium voltage	kWh/kg	0.0030026	0.00302063	0.00302919	0.00308045	0.00308521	0.00309717	0.00310923	0.00312137
	7) Glass refinement: G-G PERC; electricity ENTSO-E medium voltage	kWh/kg	0.0041542	0.00417142	0.00417958	0.00417341	0.00417778	0.00418873	0.00419974	0.00421081
	7) Glass refinement: MFT; electricity ENTSO-E medium voltage	kWh/kg	0.00122314	0.001261	0.0012678	0.00126265	0.00126629	0.00127548	0.00128481	0.00129427
	7) Glass refinement: BFT; electricity ENTSO-E medium voltage	kWh/kg	0.00400299	0.00412692	0.00414917	0.00413232	0.00414423	0.0041743	0.00420482	0.00423578
	Clean glass from glass refinement per tonne waste	kg/ton	686	686	686	686	686	686	686	686	Figure 1 (Latunussa et al., 2016)
	Contaminated glass from glass refinement per tonne waste	kg/ton	14	14	14	14	14	14	14	14	Figure 1 (Latunussa et al., 2016)
	Fraction glass to recycling	kg/kg	0.98	0.98	0.98	0.98	0.98	0.98	0.98	0.98
	Fraction glass to landfill	kg/kg	0.02	0.02	0.02	0.02	0.02	0.02	0.02	0.02
	Distance to landfill	km	100	100	100	100	100	100	100	100	Own assumption
	7) Glass refinement; G-BS PERC; waste glass --> landfill	tkm/kg	0.00131364	0.00132152	0.00132527	0.0013477	0.00134978	0.00135501	0.00136029	0.0013656
	7) Glass refinement; G-G PERC; waste glass --> landfill	tkm/kg	0.00181746	0.001825	0.00182857	0.00182587	0.00182778	0.00183257	0.00183739	0.00184223
	7) Glass refinement; MFT; waste glass --> landfill	tkm/kg	0.000535122	0.000551688	0.000554663	0.000552411	0.000554003	0.000558023	0.000562103	0.000566242
	7) Glass refinement; BFT; waste glass --> landfill	tkm/kg	0.00175131	0.00180553	0.00181526	0.00180789	0.0018131	0.00182626	0.00183961	0.00185316
	7) Glass refinement; G-BS PERC; waste glass --> landfill	kg/kg	0.0131364	0.0132152	0.0132527	0.013477	0.0134978	0.0135501	0.0136029	0.013656
	7) Glass refinement; G-G PERC; waste glass --> landfill	kg/kg	0.0181746	0.01825	0.0182857	0.0182587	0.0182778	0.0183257	0.0183739	0.0184223
	7) Glass refinement; MFT; waste glass --> landfill	kg/kg	0.00535122	0.00551688	0.00554663	0.00552411	0.00554003	0.00558023	0.00562103	0.00566242
	7) Glass refinement; BFT; waste glass --> landfill	kg/kg	0.0175131	0.0180553	0.0181526	0.0180789	0.018131	0.0182626	0.0183961	0.0185316
	Sandwich from glass separation per tonne waste	kg/ton	110	110	110	110	110	110	110	110	Figure 1 (Latunussa et al., 2016)
	Mass fraction of sandwich in waste Latunussa	kg/kg	0.11	0.11	0.11	0.11	0.11	0.11	0.11	0.11
	Mass fraction of sandwich in waste G-BS PERC	kg/kg	0.196735	0.191911	0.189621	0.195009	0.193766	0.19064	0.18749	0.184316
	Mass fraction of sandwich in waste G-G PERC	kg/kg	0.091269	0.087501	0.0857166	0.0870665	0.0861117	0.0837159	0.0813075	0.0788863
	Mass fraction of sandwich in waste MFT	kg/kg	0.406861	0.275954	0.269133	0.283076	0.279354	0.269877	0.260148	0.250156
	Mass fraction of sandwich in waste BFT	kg/kg	0.123868	0.0967445	0.0918738	0.0955616	0.0929551	0.0863726	0.0796939	0.0729168
	Electricity consumed for sandwich cutting per tonne of waste	kWh/ton	0.25	0.25	0.25	0.25	0.25	0.25	0.25	0.25	Figure 1 (Latunussa et al., 2016)
	8) Cutting: G-BS PERC; electricity ENTSO-E medium voltage	kWh/kg	0.000447125	0.000436162	0.000430957	0.000443203	0.000440377	0.000433273	0.000426114	0.0004189
	8) Cutting: G-G PERC; electricity ENTSO-E medium voltage	kWh/kg	0.00020743	0.000198866	0.000194811	0.000197879	0.000195708	0.000190263	0.00018479	0.000179287
	8) Cutting: MFT; electricity ENTSO-E medium voltage	kWh/kg	0.000924683	0.000627168	0.000611667	0.000643356	0.000634896	0.000613358	0.000591246	0.000568536
	8) Cutting: BFT; electricity ENTSO-E medium voltage	kWh/kg	0.000281518	0.000219874	0.000208804	0.000217186	0.000211262	0.000196301	0.000181122	0.00016572
	Distance to incineration facility	km	100	100	100	100	100	100	100	100	Own assumption
	9) Incineration: G-BS PERC; transport, freight, lorry 16-32 metric ton, EURO5	tkm/kg	0.0196735	0.0191911	0.0189621	0.0195009	0.0193766	0.019064	0.018749	0.0184316
	9) Incineration: G-G PERC; transport, freight, lorry 16-32 metric ton, EURO5	tkm/kg	0.0091269	0.0087501	0.00857166	0.00870665	0.00861117	0.00837159	0.00813075	0.00788863
	9) Incineration: MFT; transport, freight, lorry 16-32 metric ton, EURO5	tkm/kg	0.0406861	0.0275954	0.0269133	0.0283076	0.0279354	0.0269877	0.0260148	0.0250156
	9) Incineration: BFT; transport, freight, lorry 16-32 metric ton, EURO5	tkm/kg	0.0123868	0.00967445	0.00918738	0.00955616	0.00929551	0.00863726	0.00796939	0.00729168
	9) Incineration: G-BS PERC; waste plastic --> incineration	kg/kg	0.196735	0.191911	0.189621	0.195009	0.193766	0.19064	0.18749	0.184316
	9) Incineration: G-G PERC; waste plastic --> incineration	kg/kg	0.091269	0.087501	0.0857166	0.0870665	0.0861117	0.0837159	0.0813075	0.0788863
	9) Incineration: MFT; waste plastic --> incineration	kg/kg	0.406861	0.275954	0.269133	0.283076	0.279354	0.269877	0.260148	0.250156
	9) Incineration: BFT; waste plastic --> incineration	kg/kg	0.123868	0.0967445	0.0918738	0.0955616	0.0929551	0.0863726	0.0796939	0.0729168
	Distance to fly ash landfill	km	50	50	50	50	50	50	50	50	p. 106 (Latunussa et al., 2016)
	Mass of fly ash per tonne of waste	kg/ton	2	2	2	2	2	2	2	2	Figure 1 (Latunussa et al., 2016)
	Ratio fly ash to sandwich	kg/kg	0.0181818	0.0181818	0.0181818	0.0181818	0.0181818	0.0181818	0.0181818	0.0181818
	9) Incineration: G-BS PERC; transport, freight, lorry 16-32 metric ton, EURO5	tkm/kg	0.17885	0.174465	0.172383	0.177281	0.176151	0.173309	0.170446	0.16756
	9) Incineration: G-G PERC; transport, freight, lorry 16-32 metric ton, EURO5	tkm/kg	0.0829718	0.0795464	0.0779242	0.0791514	0.0782834	0.0761054	0.0739159	0.0717149
	9) Incineration: MFT; transport, freight, lorry 16-32 metric ton, EURO5	tkm/kg	0.369873	0.250867	0.244667	0.257342	0.253958	0.245343	0.236498	0.227414
	9) Incineration: BFT; transport, freight, lorry 16-32 metric ton, EURO5	tkm/kg	0.112607	0.0879496	0.0835217	0.0868742	0.0845047	0.0785206	0.072449	0.066288
	9) Incineration: G-BS PERC; Fly ash --> landfill	kg/kg	0.003577	0.0034893	0.00344765	0.00354563	0.00352302	0.00346619	0.00340892	0.0033512
	9) Incineration: G-G PERC; Fly ash --> landfill	kg/kg	0.00165944	0.00159093	0.00155848	0.00158303	0.00156567	0.00152211	0.00147832	0.0014343
	9) Incineration: MFT PERC; Fly ash --> landfill	kg/kg	0.00739747	0.00501735	0.00489333	0.00514685	0.00507917	0.00490686	0.00472997	0.00454829
	9) Incineration: BFT PERC; Fly ash --> landfill	kg/kg	0.00225214	0.00175899	0.00167043	0.00173748	0.00169009	0.00157041	0.00144898	0.00132576
	Mass of bottom ash per tonne of waste	kg/ton	44	44	44	44	44	44	44	44	Figure 1 (Latunussa et al., 2016)
	Ratio bottom ash to sandwich	kg/kg	0.4	0.4	0.4	0.4	0.4	0.4	0.4	0.4
	Mass bottom ash Latunussa	kg/kg	0.044	0.044	0.044	0.044	0.044	0.044	0.044	0.044
	Mass bottom ash G-BS PERC	kg/kg	0.078694	0.0767646	0.0758484	0.0780038	0.0775064	0.0762561	0.0749961	0.0737263
	Mass bottom ash G-G PERC	kg/kg	0.0365076	0.0350004	0.0342867	0.0348266	0.0344447	0.0334864	0.032523	0.0315545
	Mass bottom ash MFT	kg/kg	0.162744	0.110382	0.107653	0.113231	0.111742	0.107951	0.104059	0.100062
	Mass bottom ash BFT	kg/kg	0.0495471	0.0386978	0.0367495	0.0382247	0.0371821	0.034549	0.0318776	0.0291667
	Distance to bottom ash processing site	km	100	100	100	100	100	100	100	100	Own assumption
	10-15) Bottom ash processing: G-BS PERC; transport, freight, lorry 16-32 metric ton, EURO5	tkm/kg	0.0078694	0.00767646	0.00758484	0.00780038	0.00775064	0.00762561	0.00749961	0.00737263
	10-15) Bottom ash processing: G-G PERC; transport, freight, lorry 16-32 metric ton, EURO5	tkm/kg	0.00365076	0.00350004	0.00342867	0.00348266	0.00344447	0.00334864	0.0032523	0.00315545
	10-15) Bottom ash processing: MFT; transport, freight, lorry 16-32 metric ton, EURO5	tkm/kg	0.0162744	0.0110382	0.0107653	0.0113231	0.0111742	0.0107951	0.0104059	0.0100062
	10-15) Bottom ash processing: BFT; transport, freight, lorry 16-32 metric ton, EURO5	tkm/kg	0.00495471	0.00386978	0.00367495	0.00382247	0.00371821	0.0034549	0.00318776	0.00291667
	Electricity consumed for bottom ash treatment per tonne of waste	kg/ton	56.76	56.76	56.76	56.76	56.76	56.76	56.76	56.76	Figure 1 (Latunussa et al., 2016)
	10-15) Bottom ash processing: G-BS PERC; electricity ENTSO-E medium voltage	kWh/kg	0.101515	0.0990263	0.0978444	0.100625	0.0999832	0.0983704	0.096745	0.095107
	10-15) Bottom ash processing: G-G PERC; electricity ENTSO-E medium voltage	kWh/kg	0.0470948	0.0451505	0.0442298	0.0449263	0.0444336	0.0431974	0.0419547	0.0407054
	10-15) Bottom ash processing: MFT; electricity ENTSO-E medium voltage	kWh/kg	0.20994	0.142392	0.138873	0.146067	0.144147	0.139257	0.134236	0.12908
	10-15) Bottom ash processing: BFT; electricity ENTSO-E medium voltage	kWh/kg	0.0639157	0.0499202	0.0474069	0.0493098	0.0479648	0.0445683	0.041122	0.0376251
	Nitric acid consumed for bottom ash treatment per tonne of waste	kg/ton	7.08	7.08	7.08	7.08	7.08	7.08	7.08	7.08	Figure 1 (Latunussa et al., 2016)
	10-15) Bottom ash processing: G-BS PERC; nitric acid, without water, in 50% solution state	kg/kg	0.0126626	0.0123521	0.0122047	0.0125515	0.0124715	0.0122703	0.0120676	0.0118632
	10-15) Bottom ash processing: G-G PERC; nitric acid, without water, in 50% solution state	kg/kg	0.00587441	0.00563188	0.00551703	0.00560392	0.00554246	0.00538826	0.00523324	0.00507741
	10-15) Bottom ash processing: MFT; nitric acid, without water, in 50% solution state	kg/kg	0.026187	0.0177614	0.0173224	0.0182198	0.0179803	0.0173703	0.0167441	0.0161009
	10-15) Bottom ash processing: BFT; nitric acid, without water, in 50% solution state	kg/kg	0.00797258	0.00622683	0.00591333	0.00615069	0.00598293	0.00555926	0.00512939	0.00469319
	Water consumed for bottom ash treatment per tonne of waste	kg/ton	309.71	309.71	309.71	309.71	309.71	309.71	309.71	309.71	Figure 1 (Latunussa et al., 2016)
	10-15) Bottom ash processing: G-BS PERC; water, completely softened	kg/kg	0.553917	0.540335	0.533886	0.549058	0.545557	0.536756	0.527888	0.51895
	10-15) Bottom ash processing: G-G PERC; water, completely softened	kg/kg	0.256972	0.246363	0.241339	0.24514	0.242451	0.235706	0.228925	0.222108
	10-15) Bottom ash processing: MFT; water, completely softened	kg/kg	1.14553	0.776961	0.757757	0.797015	0.786535	0.759852	0.732459	0.704325
	10-15) Bottom ash processing: BFT; water, completely softened	kg/kg	0.348755	0.272389	0.258675	0.269058	0.261719	0.243186	0.224382	0.205301
	Lime consumed for bottom ash treatment per tonne of waste	kg/ton	36.5	36.5	36.5	36.5	36.5	36.5	36.5	36.5	Figure 1 (Latunussa et al., 2016)
	10-15) Bottom ash processing: G-BS PERC; lime, hydrated, loose weight	kg/kg	0.0652803	0.0636797	0.0629197	0.0647077	0.0642951	0.0632579	0.0622127	0.0611593
	10-15) Bottom ash processing: G-G PERC; lime, hydrated, loose weight	kg/kg	0.0302847	0.0290344	0.0284423	0.0288903	0.0285734	0.0277785	0.0269793	0.0261759
	10-15) Bottom ash processing: MFT; lime, hydrated, loose weight	kg/kg	0.135004	0.0915666	0.0893034	0.0939299	0.0926948	0.0895503	0.0863219	0.0830063
	10-15) Bottom ash processing: BFT; lime, hydrated, loose weight	kg/kg	0.0411016	0.0321016	0.0304854	0.0317091	0.0308442	0.02866	0.0264439	0.0241951
	Aluminium connector recovered	kg/ton	2.64	2.64	2.64	2.64	2.64	2.64	2.64	2.64	Figure 1 (Latunussa et al., 2016)
	Mass contribution per tonne: Internal conductor, aluminium	kg/ton	5.3	5.3	5.3	5.3	5.3	5.3	5.3	5.3	Table 2 (Latunussa et al., 2016)
	Efficiency Aluminium recovery	kg/kg	0.498113	0.498113	0.498113	0.498113	0.498113	0.498113	0.498113	0.498113
	Silver recovered	kg/ton	0.5	0.5	0.5	0.5	0.5	0.5	0.5	0.5	Figure 1 (Latunussa et al., 2016)
	Mass contribution per tonne: Silver	kg/ton	0.53	0.53	0.53	0.53	0.53	0.53	0.53	0.53	Table 2 (Latunussa et al., 2016)
	Efficiency Silver recovery	kg/kg	0.943396	0.943396	0.943396	0.943396	0.943396	0.943396	0.943396	0.943396
	Metallurgical Grade Silicon Metal recovered	kg/ton	34.68	34.68	34.68	34.68	34.68	34.68	34.68	34.68	Figure 1 (Latunussa et al., 2016)
	Mass contribution per tonne: Solar cell, containing silicon metal	kg/ton	36.5	36.5	36.5	36.5	36.5	36.5	36.5	36.5	Table 2 (Latunussa et al., 2016)
	Efficiency Silicon recovery	kg/kg	0.950137	0.950137	0.950137	0.950137	0.950137	0.950137	0.950137	0.950137
	NOx emissions from bottom ash treatment per tonne waste	kg/ton	2	2	2	2	2	2	2	2	Figure 1 (Latunussa et al., 2016)
	10-15) Bottom ash processing: G-BS PERC; NOx emissions	kg/kg	0.003577	0.0034893	0.00344765	0.00354563	0.00352302	0.00346619	0.00340892	0.0033512
	10-15) Bottom ash processing: G-G PERC; NOx emissions	kg/kg	0.00165944	0.00159093	0.00155848	0.00158303	0.00156567	0.00152211	0.00147832	0.0014343
	10-15) Bottom ash processing: MFT; NOx emissions	kg/kg	0.00739747	0.00501735	0.00489333	0.00514685	0.00507917	0.00490686	0.00472997	0.00454829
	10-15) Bottom ash processing: BFT; NOx emissions	kg/kg	0.00225214	0.00175899	0.00167043	0.00173748	0.00169009	0.00157041	0.00144898	0.00132576
	Transport of liquid waste	km	100	100	100	100	100	100	100	100	p. 106 (Latunussa et al., 2016)
	Mass liquid waste per tonne waste	kg/ton	306.16	306.16	306.16	306.16	306.16	306.16	306.16	306.16	Figure 1 (Latunussa et al., 2016)
	10-15) Bottom ash processing: G-BS PERC; transport, freight, lorry 16-32 metric ton, EURO5	tkm/kg	54.7567	53.4142	52.7767	54.2764	53.9303	53.0604	52.1837	51.3001
	10-15) Bottom ash processing: G-G PERC; transport, freight, lorry 16-32 metric ton, EURO5	tkm/kg	25.4027	24.3539	23.8573	24.233	23.9672	23.3004	22.6301	21.9562
	10-15) Bottom ash processing: MFT; transport, freight, lorry 16-32 metric ton, EURO5	tkm/kg	113.24	76.8056	74.9072	78.7879	77.7519	75.1143	72.4063	69.6252
	10-15) Bottom ash processing: BFT; transport, freight, lorry 16-32 metric ton, EURO5	tkm/kg	34.4758	26.9266	25.571	26.5974	25.8719	24.0399	22.181	20.2947
	10-15) Bottom ash processing: G-BS PERC; average incineration residue	kg/kg	0.547567	0.534142	0.527767	0.542764	0.539303	0.530604	0.521837	0.513001
	10-15) Bottom ash processing: G-G PERC; average incineration residue	kg/kg	0.254027	0.243539	0.238573	0.24233	0.239672	0.233004	0.226301	0.219562
	10-15) Bottom ash processing: MFT; average incineration residue	kg/kg	1.1324	0.768056	0.749072	0.787879	0.777519	0.751143	0.724063	0.696252
	10-15) Bottom ash processing: BFT; average incineration residue	kg/kg	0.344758	0.269266	0.25571	0.265974	0.258719	0.240399	0.22181	0.202947
	Transport of Sludge	km	100	100	100	100	100	100	100	100	p. 106 (Latunussa et al., 2016)
	Mass sludge per tonne waste	kg/ton	50.25	50.25	50.25	50.25	50.25	50.25	50.25	50.25	Figure 1 (Latunussa et al., 2016)
	10-15) Bottom ash processing: G-BS PERC; transport, freight, lorry 16-32 metric ton, EURO5	tkm/kg	8.98722	8.76686	8.66223	8.90839	8.85158	8.7088	8.5649	8.41988
	10-15) Bottom ash processing: G-G PERC; transport, freight, lorry 16-32 metric ton, EURO5	tkm/kg	4.16934	3.99721	3.91569	3.97736	3.93374	3.82429	3.71427	3.60367
	10-15) Bottom ash processing: MFT; transport, freight, lorry 16-32 metric ton, EURO5	tkm/kg	18.5861	12.6061	12.2945	12.9314	12.7614	12.3285	11.884	11.4276
	10-15) Bottom ash processing: BFT; transport, freight, lorry 16-32 metric ton, EURO5	tkm/kg	5.6585	4.41946	4.19696	4.36543	4.24636	3.94566	3.64056	3.33097
	10-15) Bottom ash processing: G-BS PERC; average incineration residue	kg/kg	0.0898722	0.0876686	0.0866223	0.0890839	0.0885158	0.087088	0.085649	0.0841988
	10-15) Bottom ash processing: G-G PERC; average incineration residue	kg/kg	0.0416934	0.0399721	0.0391569	0.0397736	0.0393374	0.0382429	0.0371427	0.0360367
	10-15) Bottom ash processing: MFT; average incineration residue	kg/kg	0.185861	0.126061	0.122945	0.129314	0.127614	0.123285	0.11884	0.114276
	10-15) Bottom ash processing: BFT; average incineration residue	kg/kg	0.056585	0.0441946	0.0419696	0.0436543	0.0424636	0.0394566	0.0364056	0.0333097

## Sheet: S2-8. LCIs
Back to Cover sheet
Table S2-8. Dynamic life cycle inventory model. One can use the "+" and "-" symbols on the left of each unit process to expand or collapse the information of each the unit processes, or one can use the "1" and "2"buttons on the top left to expand or collapse all unit processes.
Production of PERC cell, mono Si M6 wafer
production, aluminium alloy, AlMg3
	Activity	aluminium alloy production, AlMg3
	code	4855fd3701db4f9f8a6b8dc692f8a7e9
	location	CN
	reference product	aluminium alloy, AlMg3
	type	process
	unit	kilogram
	worksheet name	Foreground
	Exchanges
	name	2023	2027	2030	2033	2035	2040	2045	2050	database	location	unit	categories	type	comment	reference product
	aluminium alloy production, AlMg3	1	1	1	1	1	1	1	1	Foreground	CN	kilogram		production		aluminium alloy, AlMg3
	aluminium alloy production, AlMg3	1	1	1	1	1	1	1	1	ei391_cutoff_IMAGE_SS	RER	kilogram		technosphere		aluminium alloy, AlMg3
	market group for electricity, medium voltage	-1.59	-1.59	-1.59	-1.59	-1.59	-1.59	-1.59	-1.59	ei391_cutoff_IMAGE_SS	RER	kilowatt hour		technosphere		electricity, medium voltage
	market group for electricity, medium voltage	1.59	1.59	1.59	1.59	1.59	1.59	1.59	1.59	ei391_cutoff_IMAGE_SS	CN	kilowatt hour		technosphere		electricity, medium voltage
production, flat glass, uncoated
	Activity	flat glass production, uncoated
	code	ebf2f99658df46e898269095e5dcc229
	location	CN
	reference product	flat glass, uncoated
	type	process
	unit	kilogram
	worksheet name	Foreground
	Exchanges
	name	2023	2027	2030	2033	2035	2040	2045	2050	database	location	unit	categories	type	comment	reference product
	flat glass production, uncoated	1	1	1	1	1	1	1	1	Foreground	CN	kilogram		production		flat glass, uncoated
	flat glass production, uncoated	1	1	1	1	1	1	1	1	ei391_cutoff_IMAGE_SS	RER	kilogram		technosphere		flat glass, uncoated
	market group for electricity, medium voltage	-0.111	-0.111	-0.111	-0.111	-0.111	-0.111	-0.111	-0.111	ei391_cutoff_IMAGE_SS	RER	kilowatt hour		technosphere		electricity, medium voltage
	market group for electricity, medium voltage	0.111	0.111	0.111	0.111	0.111	0.111	0.111	0.111	ei391_cutoff_IMAGE_SS	CN	kilowatt hour		technosphere		electricity, medium voltage
production, silicon, metallurgical grade
	Activity	silicon production, metallurgical grade
	code	eca3807ce98945748c24bc62ea776c42
	comment	Müller et al. 2021 (DOI: 10.1016/j.solmat.2021.111277) - Table S5: Inventory data for MG-Silicon production
	location	CN
	reference product	silicon, metallurgical grade
	type	process
	unit	kilogram
	worksheet name	Foreground
	Exchanges
	name	2023	2027	2030	2033	2035	2040	2045	2050	database	location	unit	categories	type	comment	reference product
	Aluminium III	1.55e-06	1.55e-06	1.55e-06	1.55e-06	1.55e-06	1.55e-06	1.55e-06	1.55e-06	biosphere3		kilogram	air::non-urban air or from high stacks	biosphere
	Antimony ion	7.85e-09	7.85e-09	7.85e-09	7.85e-09	7.85e-09	7.85e-09	7.85e-09	7.85e-09	biosphere3		kilogram	air::non-urban air or from high stacks	biosphere
	Arsenic ion	9.42e-09	9.42e-09	9.42e-09	9.42e-09	9.42e-09	9.42e-09	9.42e-09	9.42e-09	biosphere3		kilogram	air::non-urban air or from high stacks	biosphere
	Boron	2.79e-07	2.79e-07	2.79e-07	2.79e-07	2.79e-07	2.79e-07	2.79e-07	2.79e-07	biosphere3		kilogram	air::non-urban air or from high stacks	biosphere
	Cadmium II	3.14e-10	3.14e-10	3.14e-10	3.14e-10	3.14e-10	3.14e-10	3.14e-10	3.14e-10	biosphere3		kilogram	air::non-urban air or from high stacks	biosphere
	Calcium	7.75e-07	7.75e-07	7.75e-07	7.75e-07	7.75e-07	7.75e-07	7.75e-07	7.75e-07	biosphere3		kilogram	air::non-urban air or from high stacks	biosphere
	Carbon dioxide, fossil	3.58	3.58	3.58	3.58	3.58	3.58	3.58	3.58	biosphere3		kilogram	air::non-urban air or from high stacks	biosphere
	Carbon dioxide, non-fossil	1.61	1.61	1.61	1.61	1.61	1.61	1.61	1.61	biosphere3		kilogram	air::non-urban air or from high stacks	biosphere
	Carbon monoxide, fossil	0.00138	0.00138	0.00138	0.00138	0.00138	0.00138	0.00138	0.00138	biosphere3		kilogram	air::non-urban air or from high stacks	biosphere
	Carbon monoxide, non-fossil	0.00062	0.00062	0.00062	0.00062	0.00062	0.00062	0.00062	0.00062	biosphere3		kilogram	air::non-urban air or from high stacks	biosphere
	Chlorine	7.85e-08	7.85e-08	7.85e-08	7.85e-08	7.85e-08	7.85e-08	7.85e-08	7.85e-08	biosphere3		kilogram	air::non-urban air or from high stacks	biosphere
	Chromium VI	7.85e-09	7.85e-09	7.85e-09	7.85e-09	7.85e-09	7.85e-09	7.85e-09	7.85e-09	biosphere3		kilogram	air::non-urban air or from high stacks	biosphere
	Cyanide	6.87e-06	6.87e-06	6.87e-06	6.87e-06	6.87e-06	6.87e-06	6.87e-06	6.87e-06	biosphere3		kilogram	air::non-urban air or from high stacks	biosphere
	Fluorine	3.88e-08	3.88e-08	3.88e-08	3.88e-08	3.88e-08	3.88e-08	3.88e-08	3.88e-08	biosphere3		kilogram	air::non-urban air or from high stacks	biosphere
	Hydrogen fluoride	0.0005	0.0005	0.0005	0.0005	0.0005	0.0005	0.0005	0.0005	biosphere3		kilogram	air::non-urban air or from high stacks	biosphere
	Hydrogen sulfide	0.0005	0.0005	0.0005	0.0005	0.0005	0.0005	0.0005	0.0005	biosphere3		kilogram	air::non-urban air or from high stacks	biosphere
	Iron ion	3.88e-06	3.88e-06	3.88e-06	3.88e-06	3.88e-06	3.88e-06	3.88e-06	3.88e-06	biosphere3		kilogram	air::non-urban air or from high stacks	biosphere
	Lead II	3.44e-07	3.44e-07	3.44e-07	3.44e-07	3.44e-07	3.44e-07	3.44e-07	3.44e-07	biosphere3		kilogram	air::non-urban air or from high stacks	biosphere
	Mercury II	7.85e-09	7.85e-09	7.85e-09	7.85e-09	7.85e-09	7.85e-09	7.85e-09	7.85e-09	biosphere3		kilogram	air::non-urban air or from high stacks	biosphere
	NMVOC, non-methane volatile organic compounds	9.6e-05	9.6e-05	9.6e-05	9.6e-05	9.6e-05	9.6e-05	9.6e-05	9.6e-05	biosphere3		kilogram	air::non-urban air or from high stacks	biosphere
	Nitrogen oxides	0.00974	0.00974	0.00974	0.00974	0.00974	0.00974	0.00974	0.00974	biosphere3		kilogram	air::non-urban air or from high stacks	biosphere
	Particulate Matter, > 10 um	0.00775	0.00775	0.00775	0.00775	0.00775	0.00775	0.00775	0.00775	biosphere3		kilogram	air::non-urban air or from high stacks	biosphere
	Potassium I	6.2e-05	6.2e-05	6.2e-05	6.2e-05	6.2e-05	6.2e-05	6.2e-05	6.2e-05	biosphere3		kilogram	air::non-urban air or from high stacks	biosphere
	Silicon	0.00751	0.00751	0.00751	0.00751	0.00751	0.00751	0.00751	0.00751	biosphere3		kilogram	air::non-urban air or from high stacks	biosphere
	Sodium	7.75e-07	7.75e-07	7.75e-07	7.75e-07	7.75e-07	7.75e-07	7.75e-07	7.75e-07	biosphere3		kilogram	air::non-urban air or from high stacks	biosphere
	Sulfur dioxide	0.0122	0.0122	0.0122	0.0122	0.0122	0.0122	0.0122	0.0122	biosphere3		kilogram	air::non-urban air or from high stacks	biosphere
	Tin ion	7.85e-09	7.85e-09	7.85e-09	7.85e-09	7.85e-09	7.85e-09	7.85e-09	7.85e-09	biosphere3		kilogram	air::non-urban air or from high stacks	biosphere
	silicon production, metallurgical grade	1	1	1	1	1	1	1	1	Foreground	CN	kilogram		production		silicon, metallurgical grade
	market for charcoal	0.17	0.17	0.17	0.17	0.17	0.17	0.17	0.17	ei391_cutoff_IMAGE_SS	GLO	kilogram		technosphere		charcoal
	market for coke	23.1	23.1	23.1	23.1	23.1	23.1	23.1	23.1	ei391_cutoff_IMAGE_SS	GLO	megajoule		technosphere		coke
	market for graphite	0.1	0.1	0.1	0.1	0.1	0.1	0.1	0.1	ei391_cutoff_IMAGE_SS	GLO	kilogram		technosphere		graphite
	market for oxygen, liquid	0.02	0.02	0.02	0.02	0.02	0.02	0.02	0.02	ei391_cutoff_IMAGE_SS	RER	kilogram		technosphere		oxygen, liquid
	market for petroleum coke	0.5	0.5	0.5	0.5	0.5	0.5	0.5	0.5	ei391_cutoff_IMAGE_SS	GLO	kilogram		technosphere		petroleum coke
	market for silica sand	2.7	2.7	2.7	2.7	2.7	2.7	2.7	2.7	ei391_cutoff_IMAGE_SS	GLO	kilogram		technosphere		silica sand
	market for slag from metallurgical grade silicon production	-0.025	-0.025	-0.025	-0.025	-0.025	-0.025	-0.025	-0.025	ei391_cutoff_IMAGE_SS	GLO	kilogram		technosphere		slag from metallurgical grade silicon production
	market for wood chips, wet, measured as dry mass	0.55	0.55	0.55	0.55	0.55	0.55	0.55	0.55	ei391_cutoff_IMAGE_SS	Europe without Switzerland	kilogram		technosphere		wood chips, wet, measured as dry mass
	market group for electricity, medium voltage	11	11	11	11	11	11	11	11	ei391_cutoff_IMAGE_SS	CN	kilowatt hour		technosphere		electricity, medium voltage
	silicone factory construction	1e-11	1e-11	1e-11	1e-11	1e-11	1e-11	1e-11	1e-11	ei391_cutoff_IMAGE_SS	RER	unit		technosphere		silicone factory
production, silicon, solar grade, modified Siemens process
	Activity	silicon production, solar grade, modified Siemens process
	code	990cc2d5eac749cc9d222184e2d35fe4
	comment	Müller et al. 2021 (DOI: 10.1016/j.solmat.2021.111277) - Table S6: Inventory data for poly-silicon
	location	CN
	reference product	silicon, poly-silicon
	type	process
	unit	kilogram
	worksheet name	Foreground
	Exchanges
	name	2023	2027	2030	2033	2035	2040	2045	2050	database	location	unit	categories	type	comment	reference product
	AOX, Adsorbable Organic Halogen	1.26e-05	1.26e-05	1.26e-05	1.26e-05	1.26e-05	1.26e-05	1.26e-05	1.26e-05	biosphere3		kilogram	water::surface water	biosphere
	BOD5, Biological Oxygen Demand	0.000205	0.000205	0.000205	0.000205	0.000205	0.000205	0.000205	0.000205	biosphere3		kilogram	water::surface water	biosphere
	COD, Chemical Oxygen Demand	0.00202	0.00202	0.00202	0.00202	0.00202	0.00202	0.00202	0.00202	biosphere3		kilogram	water::surface water	biosphere
	Chloride	0.036	0.036	0.036	0.036	0.036	0.036	0.036	0.036	biosphere3		kilogram	water::surface water	biosphere
	Copper ion	1.02e-07	1.02e-07	1.02e-07	1.02e-07	1.02e-07	1.02e-07	1.02e-07	1.02e-07	biosphere3		kilogram	water::surface water	biosphere
	DOC, Dissolved Organic Carbon	0.00091	0.00091	0.00091	0.00091	0.00091	0.00091	0.00091	0.00091	biosphere3		kilogram	water::surface water	biosphere
	Iron ion	5.61e-06	5.61e-06	5.61e-06	5.61e-06	5.61e-06	5.61e-06	5.61e-06	5.61e-06	biosphere3		kilogram	water::surface water	biosphere
	Nitrogen	0.000208	0.000208	0.000208	0.000208	0.000208	0.000208	0.000208	0.000208	biosphere3		kilogram	water::surface water	biosphere
	Phosphate	2.8e-06	2.8e-06	2.8e-06	2.8e-06	2.8e-06	2.8e-06	2.8e-06	2.8e-06	biosphere3		kilogram	water::surface water	biosphere
	Sodium I	0.0338	0.0338	0.0338	0.0338	0.0338	0.0338	0.0338	0.0338	biosphere3		kilogram	water::surface water	biosphere
	TOC, Total Organic Carbon	0.00091	0.00091	0.00091	0.00091	0.00091	0.00091	0.00091	0.00091	biosphere3		kilogram	water::surface water	biosphere
	Zinc II	1.96e-06	1.96e-06	1.96e-06	1.96e-06	1.96e-06	1.96e-06	1.96e-06	1.96e-06	biosphere3		kilogram	water::surface water	biosphere
	silicon production, solar grade, modified Siemens process	1	1	1	1	1	1	1	1	Foreground	CN	kilogram		production		silicon, poly-silicon
	silicon production, metallurgical grade	1.13	1.13	1.13	1.13	1.13	1.13	1.13	1.13	Foreground	CN	kilogram		technosphere		silicon, metallurgical grade
	heat production, natural gas, at industrial furnace >100kW	70	70	70	70	70	70	70	70	ei391_cutoff_IMAGE_SS	RoW	megajoule		technosphere		heat, district or industrial, natural gas
	market for hydrochloric acid, without water, in 30% solution state	1.6	1.6	1.6	1.6	1.6	1.6	1.6	1.6	ei391_cutoff_IMAGE_SS	RER	kilogram		technosphere		hydrochloric acid, without water, in 30% solution state
	market for hydrogen, liquid	0.0501	0.0501	0.0501	0.0501	0.0501	0.0501	0.0501	0.0501	ei391_cutoff_IMAGE_SS	RER	kilogram		technosphere		hydrogen, liquid
	market for sodium hydroxide, without water, in 50% solution state	0.348	0.348	0.348	0.348	0.348	0.348	0.348	0.348	ei391_cutoff_IMAGE_SS	GLO	kilogram		technosphere		sodium hydroxide, without water, in 50% solution state
	market group for electricity, medium voltage	72	72	72	72	72	72	72	72	ei391_cutoff_IMAGE_SS	CN	kilowatt hour		technosphere		electricity, medium voltage
	silicone factory construction	1e-11	1e-11	1e-11	1e-11	1e-11	1e-11	1e-11	1e-11	ei391_cutoff_IMAGE_SS	RER	unit		technosphere		silicone factory
production, p-type silicon, single crystal, Czochralski process
	Activity	p-type silicon production, single crystal, Czochralski process
	code	e5a9366c38224d22a5f0b481c896691a
	comment	Müller et al. 2021 (DOI: 10.1016/j.solmat.2021.111277) - Table S7: Inventory data for Czochralski (Cz) Silicon
	location	CN
	reference product	silicon, single crystal, Czochralski
	type	process
	unit	kilogram
	worksheet name	Foreground
	Exchanges
	name	2023	2027	2030	2033	2035	2040	2045	2050	database	location	unit	categories	type	comment	reference product
	BOD5, Biological Oxygen Demand	0.13	0.13	0.13	0.13	0.13	0.13	0.13	0.13	biosphere3		kilogram	water::surface water	biosphere
	COD, Chemical Oxygen Demand	0.13	0.13	0.13	0.13	0.13	0.13	0.13	0.13	biosphere3		kilogram	water::surface water	biosphere
	DOC, Dissolved Organic Carbon	0.0405	0.0405	0.0405	0.0405	0.0405	0.0405	0.0405	0.0405	biosphere3		kilogram	water::surface water	biosphere
	Fluoride	0.00237	0.00237	0.00237	0.00237	0.00237	0.00237	0.00237	0.00237	biosphere3		kilogram	water::surface water	biosphere
	Hydrocarbons, unspecified	0.0228	0.0228	0.0228	0.0228	0.0228	0.0228	0.0228	0.0228	biosphere3		kilogram	water::surface water	biosphere
	Hydroxide	0.00742	0.00742	0.00742	0.00742	0.00742	0.00742	0.00742	0.00742	biosphere3		kilogram	water::surface water	biosphere
	Nitrogen	0.0091	0.0091	0.0091	0.0091	0.0091	0.0091	0.0091	0.0091	biosphere3		kilogram	water::surface water	biosphere
	TOC, Total Organic Carbon	0.0405	0.0405	0.0405	0.0405	0.0405	0.0405	0.0405	0.0405	biosphere3		kilogram	water::surface water	biosphere
	Water	0.3	0.3	0.3	0.3	0.3	0.3	0.3	0.3	biosphere3		cubic meter	air	biosphere
	Water	2.2	2.2	2.2	2.2	2.2	2.2	2.2	2.2	biosphere3		cubic meter	water	biosphere
	Water, cooling, unspecified natural origin	2.33	2.33	2.33	2.33	2.33	2.33	2.33	2.33	biosphere3		cubic meter	natural resource::in water	biosphere
	p-type silicon production, single crystal, Czochralski process	1	1	1	1	1	1	1	1	Foreground	CN	kilogram		production		silicon, single crystal, Czochralski
	silicon production, solar grade, modified Siemens process	0.639	0.639	0.639	0.639	0.639	0.639	0.639	0.639	Foreground	CN	kilogram		technosphere		silicon, poly-silicon
	market group for electricity, medium voltage	38.4	38.4	38.4	38.4	38.4	38.4	38.4	38.4	ei391_cutoff_IMAGE_SS	CN	kilowatt hour		technosphere		electricity, medium voltage
	market for argon, liquid	0.046	0.046	0.046	0.046	0.046	0.046	0.046	0.046	ei391_cutoff_IMAGE_SS	RoW	kilogram		technosphere		argon, liquid
	market for ceramic tile	0.062	0.062	0.062	0.062	0.062	0.062	0.062	0.062	ei391_cutoff_IMAGE_SS	GLO	kilogram		technosphere		ceramic tile
	market for hydrochloric acid, without water, in 30% solution state	0.000438	0.000438	0.000438	0.000438	0.000438	0.000438	0.000438	0.000438	ei391_cutoff_IMAGE_SS	RoW	kilogram		technosphere		hydrochloric acid, without water, in 30% solution state
	market for hydrogen fluoride	0.00351	0.00351	0.00351	0.00351	0.00351	0.00351	0.00351	0.00351	ei391_cutoff_IMAGE_SS	RoW	kilogram		technosphere		hydrogen fluoride
	market for lime, hydrated, packed	0.022	0.022	0.022	0.022	0.022	0.022	0.022	0.022	ei391_cutoff_IMAGE_SS	RoW	kilogram		technosphere		lime, hydrated, packed
	market for nitric acid, without water, in 50% solution state	0.00778	0.00778	0.00778	0.00778	0.00778	0.00778	0.00778	0.00778	ei391_cutoff_IMAGE_SS	RoW	kilogram		technosphere		nitric acid, without water, in 50% solution state
	market for silicone factory	5e-12	5e-12	5e-12	5e-12	5e-12	5e-12	5e-12	5e-12	ei391_cutoff_IMAGE_SS	GLO	unit		technosphere		silicone factory
	market for sodium hydroxide, without water, in 50% solution state	0.00478	0.00478	0.00478	0.00478	0.00478	0.00478	0.00478	0.00478	ei391_cutoff_IMAGE_SS	GLO	kilogram		technosphere		sodium hydroxide, without water, in 50% solution state
	market for waste, from silicon wafer production, inorganic	-0.1	-0.1	-0.1	-0.1	-0.1	-0.1	-0.1	-0.1	ei391_cutoff_IMAGE_SS	GLO	kilogram		technosphere		waste, from silicon wafer production, inorganic
	market for water, completely softened	0.0684	0.0684	0.0684	0.0684	0.0684	0.0684	0.0684	0.0684	ei391_cutoff_IMAGE_SS	RoW	kilogram		technosphere		water, completely softened
production, 170 µm mono M6 bricking and wafer, photovoltaic
	Activity	170 µm mono M6 bricking and wafer production, photovoltaic
	code	c87019f8a57f444f92bcdf3b04edea43
	comment	Müller et al. 2021 (DOI: 10.1016/j.solmat.2021.111277) - Table S8: Inventory data for single-crystalline Si wafering & bricking
	location	CN
	reference product	single-Si wafer, photovoltaic
	type	process
	unit	square meter
	worksheet name	Foreground
	Exchanges
	name	2023	2027	2030	2033	2035	2040	2045	2050	database	location	unit	categories	type	comment	reference product
	AOX, Adsorbable Organic Halogen	0.000501	0.000501	0.000501	0.000501	0.000501	0.000501	0.000501	0.000501	biosphere3		kilogram	water::surface water	biosphere
	BOD5, Biological Oxygen Demand	0.0296	0.0296	0.0296	0.0296	0.0296	0.0296	0.0296	0.0296	biosphere3		kilogram	water::surface water	biosphere
	COD, Chemical Oxygen Demand	0.0296	0.0296	0.0296	0.0296	0.0296	0.0296	0.0296	0.0296	biosphere3		kilogram	water::surface water	biosphere
	Copper ion	6.05e-05	6.05e-05	6.05e-05	6.05e-05	6.05e-05	6.05e-05	6.05e-05	6.05e-05	biosphere3		kilogram	water::surface water	biosphere
	DOC, Dissolved Organic Carbon	0.0111	0.0111	0.0111	0.0111	0.0111	0.0111	0.0111	0.0111	biosphere3		kilogram	water::surface water	biosphere
	Nitrogen	0.00994	0.00994	0.00994	0.00994	0.00994	0.00994	0.00994	0.00994	biosphere3		kilogram	water::surface water	biosphere
	TOC, Total Organic Carbon	0.0111	0.0111	0.0111	0.0111	0.0111	0.0111	0.0111	0.0111	biosphere3		kilogram	water::surface water	biosphere
	Water	0.00975	0.00975	0.00975	0.00975	0.00975	0.00975	0.00975	0.00975	biosphere3		cubic meter	air	biosphere
	Water	0.025	0.025	0.025	0.025	0.025	0.025	0.025	0.025	biosphere3		cubic meter	water	biosphere
	170 µm mono M6 bricking and wafer production, photovoltaic	1	1	1	1	1	1	1	1	Foreground	CN	square meter		production		single-Si wafer, photovoltaic
	p-type silicon production, single crystal, Czochralski process	0.707883	0.650578	0.623611	0.646463	0.632017	0.595901	0.559786	0.523671	Foreground	CN	kilogram		technosphere		silicon, single crystal, Czochralski
	market group for electricity, medium voltage	2.35	2.35	2.35	2.35	2.35	2.35	2.35	2.35	ei391_cutoff_IMAGE_SS	CN	kilowatt hour		technosphere		electricity, medium voltage
	heat production, natural gas, at industrial furnace >100kW	1.8	1.8	1.8	1.8	1.8	1.8	1.8	1.8	ei391_cutoff_IMAGE_SS	RoW	megajoule		technosphere		heat, district or industrial, natural gas
	market for acrylic binder, with water, in 54% solution state	0.00498	0.00498	0.00498	0.00498	0.00498	0.00498	0.00498	0.00498	ei391_cutoff_IMAGE_SS	RoW	kilogram		technosphere		acrylic binder, with water, in 54% solution state
	market for alkylbenzene sulfonate, linear, petrochemical	0.034	0.034	0.034	0.034	0.034	0.034	0.034	0.034	ei391_cutoff_IMAGE_SS	GLO	kilogram		technosphere		alkylbenzene sulfonate, linear, petrochemical
	market for brass	0.00745	0.00745	0.00745	0.00745	0.00745	0.00745	0.00745	0.00745	ei391_cutoff_IMAGE_SS	RoW	kilogram		technosphere		brass
	market for citric acid	0.187	0.187	0.187	0.187	0.187	0.187	0.187	0.187	ei391_cutoff_IMAGE_SS	GLO	kilogram		technosphere		citric acid
	market for glass wool mat	0.0106	0.0106	0.0106	0.0106	0.0106	0.0106	0.0106	0.0106	ei391_cutoff_IMAGE_SS	GLO	kilogram		technosphere		glass wool mat
	market for hydrogen peroxide, without water, in 50% solution state	0.0253	0.0253	0.0253	0.0253	0.0253	0.0253	0.0253	0.0253	ei391_cutoff_IMAGE_SS	RoW	kilogram		technosphere		hydrogen peroxide, without water, in 50% solution state
	market for potassium hydroxide	0.00381	0.00381	0.00381	0.00381	0.00381	0.00381	0.00381	0.00381	ei391_cutoff_IMAGE_SS	GLO	kilogram		technosphere		potassium hydroxide
	market for sodium hydroxide, without water, in 50% solution state	0.015	0.015	0.015	0.015	0.015	0.015	0.015	0.015	ei391_cutoff_IMAGE_SS	GLO	kilogram		technosphere		sodium hydroxide, without water, in 50% solution state
	market for steel, low-alloyed, hot rolled	0.000896	0.000896	0.000896	0.000896	0.000896	0.000896	0.000896	0.000896	ei391_cutoff_IMAGE_SS	GLO	kilogram		technosphere		steel, low-alloyed, hot rolled
	market for wafer factory	2e-06	2e-06	2e-06	2e-06	2e-06	2e-06	2e-06	2e-06	ei391_cutoff_IMAGE_SS	GLO	unit		technosphere		wafer factory
	market for waste, from silicon wafer production	-0.02	-0.02	-0.02	-0.02	-0.02	-0.02	-0.02	-0.02	ei391_cutoff_IMAGE_SS	GLO	kilogram		technosphere		waste, from silicon wafer production
	market for water, completely softened	21.7	21.7	21.7	21.7	21.7	21.7	21.7	21.7	ei391_cutoff_IMAGE_SS	RoW	kilogram		technosphere		water, completely softened
	market for wire drawing, steel	0.000896	0.000896	0.000896	0.000896	0.000896	0.000896	0.000896	0.000896	ei391_cutoff_IMAGE_SS	GLO	kilogram		technosphere		wire drawing, steel
production, methyl aluminium sesquichloride
	Activity	methyl aluminium sesquichloride production
	code	905b37580e2642d3977294511247454f
	comment	Müller et al. 2021 (DOI: 10.1016/j.solmat.2021.111277) - Table S9: Inventory data for methyl aluminium sesquichloride
	location	CN
	reference product	methyl aluminium sesquichloride
	type	process
	unit	kilogram
	worksheet name	Foreground
	Exchanges
	name	2023	2027	2030	2033	2035	2040	2045	2050	database	location	unit	categories	type	comment	reference product
	Chlorine	2.3	2.3	2.3	2.3	2.3	2.3	2.3	2.3	biosphere3		kilogram	air::urban air close to ground	biosphere
	Methane, non-fossil	2.3	2.3	2.3	2.3	2.3	2.3	2.3	2.3	biosphere3		kilogram	air::urban air close to ground	biosphere
	methyl aluminium sesquichloride production	100	100	100	100	100	100	100	100	Foreground	CN	kilogram		production		methyl aluminium sesquichloride
	market group for electricity, medium voltage	0.258	0.258	0.258	0.258	0.258	0.258	0.258	0.258	ei391_cutoff_IMAGE_SS	CN	kilowatt hour		technosphere		electricity, medium voltage
	market for aluminium chloride	1.62	1.62	1.62	1.62	1.62	1.62	1.62	1.62	ei391_cutoff_IMAGE_SS	GLO	kilogram		technosphere		aluminium chloride
	market for aluminium, wrought alloy	26.2	26.2	26.2	26.2	26.2	26.2	26.2	26.2	ei391_cutoff_IMAGE_SS	GLO	kilogram		technosphere		aluminium, wrought alloy
	market for methylchloride	73.7	73.7	73.7	73.7	73.7	73.7	73.7	73.7	ei391_cutoff_IMAGE_SS	RoW	kilogram		technosphere		methylchloride
production, trimethylaluminium (TMAl), 98.5%
	Activity	trimethylaluminium production, 98.5%
	code	ba0da4e985ff4e7e92ee3ba88d678fb3
	comment	Müller et al. 2021 (DOI: 10.1016/j.solmat.2021.111277) - Table S10: Inventory data for trimethylaluminium, 98.5%
	location	CN
	reference product	trimethylaluminium, 98.5%
	type	process
	unit	kilogram
	worksheet name	Foreground
	Exchanges
	name	2023	2027	2030	2033	2035	2040	2045	2050	database	location	unit	categories	type	comment	reference product
	trimethylaluminium production, 98.5%	30	30	30	30	30	30	30	30	Foreground	CN	kilogram		production		trimethylaluminium, 98.5%
	methyl aluminium sesquichloride production	82.6	82.6	82.6	82.6	82.6	82.6	82.6	82.6	Foreground	CN	kilogram		technosphere		methyl aluminium sesquichloride
	market group for electricity, medium voltage	5.19	5.19	5.19	5.19	5.19	5.19	5.19	5.19	ei391_cutoff_IMAGE_SS	CN	kilowatt hour		technosphere		electricity, medium voltage
	market for hazardous waste, for incineration	-89.3	-89.3	-89.3	-89.3	-89.3	-89.3	-89.3	-89.3	ei391_cutoff_IMAGE_SS	RoW	kilogram		technosphere		hazardous waste, for incineration
	market for nitrogen, liquid	0.825	0.825	0.825	0.825	0.825	0.825	0.825	0.825	ei391_cutoff_IMAGE_SS	RoW	kilogram		technosphere		nitrogen, liquid
	market for paraffin	0.153	0.153	0.153	0.153	0.153	0.153	0.153	0.153	ei391_cutoff_IMAGE_SS	GLO	kilogram		technosphere		paraffin
	market for sodium	27	27	27	27	27	27	27	27	ei391_cutoff_IMAGE_SS	GLO	kilogram		technosphere		sodium
production, trimethylaluminium (TMAl), purification
	Activity	TMAl purification
	code	088a33e1179f48bf9f410d3ccecdc879
	comment	Müller et al. 2021 (DOI: 10.1016/j.solmat.2021.111277) - Table S11: Inventory for TMAl purification
	location	CN
	reference product	trimethylaluminium, solar grade
	type	process
	unit	kilogram
	worksheet name	Foreground
	Exchanges
	name	2023	2027	2030	2033	2035	2040	2045	2050	database	location	unit	categories	type	comment	reference product
	TMAl purification	60	60	60	60	60	60	60	60	Foreground	CN	kilogram		production		trimethylaluminium, solar grade
	trimethylaluminium production, 98.5%	100	100	100	100	100	100	100	100	Foreground	CN	kilogram		technosphere		trimethylaluminium, 98.5%
	market group for electricity, medium voltage	0.56	0.56	0.56	0.56	0.56	0.56	0.56	0.56	ei391_cutoff_IMAGE_SS	CN	kilowatt hour		technosphere		electricity, medium voltage
	market for hazardous waste, for incineration	-60	-60	-60	-60	-60	-60	-60	-60	ei391_cutoff_IMAGE_SS	RoW	kilogram		technosphere		hazardous waste, for incineration
	market for helium	0.4	0.4	0.4	0.4	0.4	0.4	0.4	0.4	ei391_cutoff_IMAGE_SS	GLO	kilogram		technosphere		helium
	market for sodium	20	20	20	20	20	20	20	20	ei391_cutoff_IMAGE_SS	GLO	kilogram		technosphere		sodium
production, metallization paste, back side
	Activity	metallization paste production, back side
	code	a04def658ef3422290a41edf5ecea71a
	comment	Müller et al. 2021 (DOI: 10.1016/j.solmat.2021.111277) - Table S12: Inventory data for metallization paste, back side
	location	CN
	reference product	metallization paste, back side
	type	process
	unit	kilogram
	worksheet name	Foreground
	Exchanges
	name	2023	2027	2030	2033	2035	2040	2045	2050	database	location	unit	categories	type	comment	reference product
	metallization paste production, back side	1	1	1	1	1	1	1	1	Foreground	CN	kilogram		production		metallization paste, back side
	market group for electricity, medium voltage	0.25	0.25	0.25	0.25	0.25	0.25	0.25	0.25	ei391_cutoff_IMAGE_SS	CN	kilowatt hour		technosphere		electricity, medium voltage
	market for chemical, organic	0.5	0.5	0.5	0.5	0.5	0.5	0.5	0.5	ei391_cutoff_IMAGE_SS	GLO	kilogram		technosphere		chemical, organic
	market for silver	0.5	0.5	0.5	0.5	0.5	0.5	0.5	0.5	ei391_cutoff_IMAGE_SS	GLO	kilogram		technosphere		silver
	market group for heat, district or industrial, natural gas	0.745	0.745	0.745	0.745	0.745	0.745	0.745	0.745	ei391_cutoff_IMAGE_SS	RER	megajoule		technosphere		heat, district or industrial, natural gas
	solder factory construction	2e-10	2e-10	2e-10	2e-10	2e-10	2e-10	2e-10	2e-10	ei391_cutoff_IMAGE_SS	RER	unit		technosphere		solder factory
production, PERC cell, mono Si M6 wafer
	Activity	PERC cell production, mono Si M6 wafer
	code	f7826182ed55414c90726d4326fc4307
	comment	Müller et al. 2021 (DOI: 10.1016/j.solmat.2021.111277) - Table S13: Inventory data for PERC cell production (adjusted from half cell format in [4] to full cell format in this study). Note that 'metallization paste, front side [CN, DE or EU]' from Friedrich et al. [4] is confidential and was therefore replaced with the 'market for metallization paste, front side' dataset present in ecoinvent.
	location	CN
	reference product	photovoltaic cell, single-Si wafer
	type	process
	unit	square meter
	worksheet name	Foreground
	Exchanges
	name	2023	2027	2030	2033	2035	2040	2045	2050	database	location	unit	categories	type	comment	reference product
	Aluminium III	0.000772	0.000772	0.000772	0.000772	0.000772	0.000772	0.000772	0.000772	biosphere3		kilogram	air::urban air close to ground	biosphere
	Ethane, hexafluoro-, HFC-116	0.000119	0.000119	0.000119	0.000119	0.000119	0.000119	0.000119	0.000119	biosphere3		kilogram	air::urban air close to ground	biosphere
	Hydrochloric acid	0.000266	0.000266	0.000266	0.000266	0.000266	0.000266	0.000266	0.000266	biosphere3		kilogram	air::urban air close to ground	biosphere
	Hydrogen fluoride	4.85e-06	4.85e-06	4.85e-06	4.85e-06	4.85e-06	4.85e-06	4.85e-06	4.85e-06	biosphere3		kilogram	air::urban air close to ground	biosphere
	Lead II	3.48e-07	3.48e-07	3.48e-07	3.48e-07	3.48e-07	3.48e-07	3.48e-07	3.48e-07	biosphere3		kilogram	air::urban air close to ground	biosphere
	Methane, tetrafluoro-, R-14	0.000248	0.000248	0.000248	0.000248	0.000248	0.000248	0.000248	0.000248	biosphere3		kilogram	air::urban air close to ground	biosphere
	NMVOC, non-methane volatile organic compounds	0.194	0.194	0.194	0.194	0.194	0.194	0.194	0.194	biosphere3		kilogram	air::urban air close to ground	biosphere
	Nitrogen oxides	5e-05	5e-05	5e-05	5e-05	5e-05	5e-05	5e-05	5e-05	biosphere3		kilogram	air::urban air close to ground	biosphere
	Particulate Matter, < 2.5 um	0.00266	0.00266	0.00266	0.00266	0.00266	0.00266	0.00266	0.00266	biosphere3		kilogram	air::urban air close to ground	biosphere
	Silicon	7.27e-05	7.27e-05	7.27e-05	7.27e-05	7.27e-05	7.27e-05	7.27e-05	7.27e-05	biosphere3		kilogram	air::urban air close to ground	biosphere
	Water	0.0168	0.0168	0.0168	0.0168	0.0168	0.0168	0.0168	0.0168	biosphere3		cubic meter	air	biosphere
	Water	0.277	0.277	0.277	0.277	0.277	0.277	0.277	0.277	biosphere3		cubic meter	water	biosphere
	Water, cooling, unspecified natural origin	0.231	0.231	0.231	0.231	0.231	0.231	0.231	0.231	biosphere3		cubic meter	natural resource::in water	biosphere
	PERC cell production, mono Si M6 wafer	1	1	1	1	1	1	1	1	Foreground	CN	square meter		production		photovoltaic cell, single-Si wafer
	170 µm mono M6 bricking and wafer production, photovoltaic	1.02	1.02	1.02	1.02	1.02	1.02	1.02	1.02	Foreground	CN	square meter		technosphere		single-Si wafer, photovoltaic
	TMAl purification	0.000288	0.000288	0.000288	0.000288	0.000288	0.000288	0.000288	0.000288	Foreground	CN	kilogram		technosphere		trimethylaluminium, solar grade
	metallization paste production, back side	0.00102	0.00102	0.00102	0.00102	0.00102	0.00102	0.00102	0.00102	Foreground	CN	kilogram		technosphere		metallization paste, back side
	market group for electricity, medium voltage	6.03	6.03	6.03	6.03	6.03	6.03	6.03	6.03	ei391_cutoff_IMAGE_SS	CN	kilowatt hour		technosphere		electricity, medium voltage
	heat production, natural gas, at industrial furnace >100kW	3.55	3.55	3.55	3.55	3.55	3.55	3.55	3.55	ei391_cutoff_IMAGE_SS	RoW	megajoule		technosphere		heat, district or industrial, natural gas
	market for ammonia, anhydrous, liquid	0.0165	0.0165	0.0165	0.0165	0.0165	0.0165	0.0165	0.0165	ei391_cutoff_IMAGE_SS	RoW	kilogram		technosphere		ammonia, anhydrous, liquid
	market for calcium chloride	0.207	0.207	0.207	0.207	0.207	0.207	0.207	0.207	ei391_cutoff_IMAGE_SS	RoW	kilogram		technosphere		calcium chloride
	market for hydrochloric acid, without water, in 30% solution state	0.0681	0.0681	0.0681	0.0681	0.0681	0.0681	0.0681	0.0681	ei391_cutoff_IMAGE_SS	RER	kilogram		technosphere		hydrochloric acid, without water, in 30% solution state
	market for hydrogen fluoride	0.0747	0.0747	0.0747	0.0747	0.0747	0.0747	0.0747	0.0747	ei391_cutoff_IMAGE_SS	RoW	kilogram		technosphere		hydrogen fluoride
	market for hydrogen peroxide, without water, in 50% solution state	0.094	0.094	0.094	0.094	0.094	0.094	0.094	0.094	ei391_cutoff_IMAGE_SS	RER	kilogram		technosphere		hydrogen peroxide, without water, in 50% solution state
	market for metallization paste, back side, aluminium	0.00901	0.00901	0.00901	0.00901	0.00901	0.00901	0.00901	0.00901	ei391_cutoff_IMAGE_SS	RER	kilogram		technosphere		metallization paste, back side, aluminium
	market for metallization paste, front side	0.00348	0.00348	0.00348	0.00348	0.00348	0.00348	0.00348	0.00348	ei391_cutoff_IMAGE_SS	RER	kilogram		technosphere		metallization paste, front side
	market for nitric acid, without water, in 50% solution state	0.0822	0.0822	0.0822	0.0822	0.0822	0.0822	0.0822	0.0822	ei391_cutoff_IMAGE_SS	RoW	kilogram		technosphere		nitric acid, without water, in 50% solution state
	market for nitrogen, liquid	2.62	2.62	2.62	2.62	2.62	2.62	2.62	2.62	ei391_cutoff_IMAGE_SS	RER	kilogram		technosphere		nitrogen, liquid
	market for nitrous oxide	0.00766	0.00766	0.00766	0.00766	0.00766	0.00766	0.00766	0.00766	ei391_cutoff_IMAGE_SS	GLO	kilogram		technosphere		nitrous oxide
	market for oxygen, liquid	0.334	0.334	0.334	0.334	0.334	0.334	0.334	0.334	ei391_cutoff_IMAGE_SS	RER	kilogram		technosphere		oxygen, liquid
	market for phosphorus oxychloride	0.000182	0.000182	0.000182	0.000182	0.000182	0.000182	0.000182	0.000182	ei391_cutoff_IMAGE_SS	RER	kilogram		technosphere		phosphorus oxychloride
	market for photovoltaic cell factory	4e-07	4e-07	4e-07	4e-07	4e-07	4e-07	4e-07	4e-07	ei391_cutoff_IMAGE_SS	GLO	unit		technosphere		photovoltaic cell factory
	market for potassium hydroxide	0.151	0.151	0.151	0.151	0.151	0.151	0.151	0.151	ei391_cutoff_IMAGE_SS	GLO	kilogram		technosphere		potassium hydroxide
	market for propane	0.0414	0.0414	0.0414	0.0414	0.0414	0.0414	0.0414	0.0414	ei391_cutoff_IMAGE_SS	GLO	kilogram		technosphere		propane
	market for silicon tetrahydride	0.00283	0.00283	0.00283	0.00283	0.00283	0.00283	0.00283	0.00283	ei391_cutoff_IMAGE_SS	GLO	kilogram		technosphere		silicon tetrahydride
	market for solvent, organic	0.0123	0.0123	0.0123	0.0123	0.0123	0.0123	0.0123	0.0123	ei391_cutoff_IMAGE_SS	GLO	kilogram		technosphere		solvent, organic
	market for sulfuric acid	0.0206	0.0206	0.0206	0.0206	0.0206	0.0206	0.0206	0.0206	ei391_cutoff_IMAGE_SS	RoW	kilogram		technosphere		sulfuric acid
	market for waste, from silicon wafer production, inorganic	-0.00641	-0.00641	-0.00641	-0.00641	-0.00641	-0.00641	-0.00641	-0.00641	ei391_cutoff_IMAGE_SS	GLO	kilogram		technosphere		waste, from silicon wafer production, inorganic
	market for wastewater from PV cell production	-0.0132	-0.0132	-0.0132	-0.0132	-0.0132	-0.0132	-0.0132	-0.0132	ei391_cutoff_IMAGE_SS	RoW	cubic meter		technosphere		wastewater from PV cell production
	market for water, completely softened	23.2	23.2	23.2	23.2	23.2	23.2	23.2	23.2	ei391_cutoff_IMAGE_SS	RoW	kilogram		technosphere		water, completely softened
	market for water, deionised	39.4	39.4	39.4	39.4	39.4	39.4	39.4	39.4	ei391_cutoff_IMAGE_SS	RoW	kilogram		technosphere		water, deionised
Production of single-junction PERC modules
production, glass-backsheet PERC module
	Activity	glass-backsheet PERC module production
	code	f1ed8080b4384aa29784cbf8003f7d37
	comment	Müller et al. 2021 (DOI: 10.1016/j.solmat.2021.111277) - Table S14: Inventory data for glass-backsheet module production. Note that "market for copper [GLO]" was changed to "market for copper, cathode [GLO]". Edge seal (butadiene as proxy for polyisobutylene) was added. Waste treatment for mixed plastic waste and polyvinylfluoride were removed and waste treatment for cardboard box, EUR-pallet, an…
	location	CN
	reference product	photovoltaic panel, PERC, glass-backsheet
	type	process
	unit	square meter
	worksheet name	Foreground
	Exchanges
	name	2023	2027	2030	2033	2035	2040	2045	2050	database	location	unit	categories	type	comment	reference product
	Carbon dioxide, fossil	0.0218	0.0218	0.0218	0.0218	0.0218	0.0218	0.0218	0.0218	biosphere3		kilogram	air	biosphere
	Heat, waste	13.4	13.4	13.4	13.4	13.4	13.4	13.4	13.4	biosphere3		megajoule	air	biosphere
	NMVOC, non-methane volatile organic compounds	0.00806	0.00806	0.00806	0.00806	0.00806	0.00806	0.00806	0.00806	biosphere3		kilogram	air	biosphere
	Water	0.0279	0.0279	0.0279	0.0279	0.0279	0.0279	0.0279	0.0279	biosphere3		cubic meter	air	biosphere
	Water, cooling, unspecified natural origin	0.0716	0.0716	0.0716	0.0716	0.0716	0.0716	0.0716	0.0716	biosphere3		cubic meter	natural resource::in water	biosphere
	glass-backsheet PERC module production	1	1	1	1	1	1	1	1	Foreground	CN	square meter		production		photovoltaic panel, PERC, glass-backsheet
	PERC cell production, mono Si M6 wafer	0.898	0.898	0.898	0.898	0.898	0.898	0.898	0.898	Foreground	CN	square meter		technosphere		photovoltaic cell, single-Si wafer
	aluminium alloy production, AlMg3	1.41025	1.41025	1.41025	1.23094	1.23094	1.23094	1.23094	1.23094	Foreground	CN	kilogram		technosphere		aluminium alloy, AlMg3
	flat glass production, uncoated	6.325	6.325	6.325	6.325	6.325	6.325	6.325	6.325	Foreground	CN	kilogram		technosphere		flat glass, uncoated
	market group for electricity, medium voltage	3.32	3.32	3.32	3.32	3.32	3.32	3.32	3.32	ei391_cutoff_IMAGE_SS	CN	kilowatt hour		technosphere		electricity, medium voltage
	EUR-flat pallet production	0.05	0.05	0.05	0.05	0.05	0.05	0.05	0.05	ei391_cutoff_IMAGE_SS	RoW	unit		technosphere		EUR-flat pallet
	market for 1-propanol	0.0172	0.0172	0.0172	0.0172	0.0172	0.0172	0.0172	0.0172	ei391_cutoff_IMAGE_SS	GLO	kilogram		technosphere		1-propanol
	market for adipic acid	0.000369	0.000369	0.000369	0.000369	0.000369	0.000369	0.000369	0.000369	ei391_cutoff_IMAGE_SS	GLO	kilogram		technosphere		adipic acid
	market for butadiene	0.0187619	0.018584	0.0184951	0.0161018	0.0160707	0.0159931	0.0159154	0.0158378	ei391_cutoff_IMAGE_SS	RoW	kilogram		technosphere		butadiene
	market for copper, cathode	0.148	0.148	0.148	0.148	0.148	0.148	0.148	0.148	ei391_cutoff_IMAGE_SS	GLO	kilogram		technosphere		copper, cathode
	market for corrugated board box	0.763	0.763	0.763	0.763	0.763	0.763	0.763	0.763	ei391_cutoff_IMAGE_SS	RoW	kilogram		technosphere		corrugated board box
	market for diode, auxilliaries and energy use	0.00281	0.00281	0.00281	0.00281	0.00281	0.00281	0.00281	0.00281	ei391_cutoff_IMAGE_SS	GLO	kilogram		technosphere		diode, auxilliaries and energy use
	market for ethylvinylacetate, foil	0.793	0.793	0.793	0.793	0.793	0.793	0.793	0.793	ei391_cutoff_IMAGE_SS	GLO	kilogram		technosphere		ethylvinylacetate, foil
	market for extrusion, plastic film	0.336	0.336	0.336	0.336	0.336	0.336	0.336	0.336	ei391_cutoff_IMAGE_SS	GLO	kilogram		technosphere		extrusion, plastic film
	market for glass fibre reinforced plastic, polyamide, injection moulded	0.188	0.188	0.188	0.188	0.188	0.188	0.188	0.188	ei391_cutoff_IMAGE_SS	GLO	kilogram		technosphere		glass fibre reinforced plastic, polyamide, injection moulded
	market for lead	0.0108	0.0108	0.0108	0.0108	0.0108	0.0108	0.0108	0.0108	ei391_cutoff_IMAGE_SS	GLO	kilogram		technosphere		lead
	market for lubricating oil	0.00161	0.00161	0.00161	0.00161	0.00161	0.00161	0.00161	0.00161	ei391_cutoff_IMAGE_SS	RoW	kilogram		technosphere		lubricating oil
	market for packaging film, low density polyethylene	0.0401	0.0401	0.0401	0.0401	0.0401	0.0401	0.0401	0.0401	ei391_cutoff_IMAGE_SS	GLO	kilogram		technosphere		packaging film, low density polyethylene
	market for photovoltaic panel factory	4e-06	4e-06	4e-06	4e-06	4e-06	4e-06	4e-06	4e-06	ei391_cutoff_IMAGE_SS	GLO	unit		technosphere		photovoltaic panel factory
	market for polyethylene terephthalate, granulate, amorphous	0.281	0.281	0.281	0.281	0.281	0.281	0.281	0.281	ei391_cutoff_IMAGE_SS	GLO	kilogram		technosphere		polyethylene terephthalate, granulate, amorphous
	market for polyethylene, high density, granulate	0.0242	0.0242	0.0242	0.0242	0.0242	0.0242	0.0242	0.0242	ei391_cutoff_IMAGE_SS	GLO	kilogram		technosphere		polyethylene, high density, granulate
	market for polyethylene, low density, granulate	0.0548	0.0548	0.0548	0.0548	0.0548	0.0548	0.0548	0.0548	ei391_cutoff_IMAGE_SS	GLO	kilogram		technosphere		polyethylene, low density, granulate
	market for polyvinylfluoride, film	0.0451	0.0451	0.0451	0.0451	0.0451	0.0451	0.0451	0.0451	ei391_cutoff_IMAGE_SS	GLO	kilogram		technosphere		polyvinylfluoride, film
	market for silicone product	0.144	0.144	0.144	0.144	0.144	0.144	0.144	0.144	ei391_cutoff_IMAGE_SS	RoW	kilogram		technosphere		silicone product
	market for tempering, flat glass	6.325	6.325	6.325	6.325	6.325	6.325	6.325	6.325	ei391_cutoff_IMAGE_SS	GLO	kilogram		technosphere		tempering, flat glass
	market for tin	0.0104	0.0104	0.0104	0.0104	0.0104	0.0104	0.0104	0.0104	ei391_cutoff_IMAGE_SS	GLO	kilogram		technosphere		tin
	market for wire drawing, copper	0.148	0.148	0.148	0.148	0.148	0.148	0.148	0.148	ei391_cutoff_IMAGE_SS	GLO	kilogram		technosphere		wire drawing, copper
	market for waste mineral oil	-0.00161	-0.00161	-0.00161	-0.00161	-0.00161	-0.00161	-0.00161	-0.00161	ei391_cutoff_IMAGE_SS	RoW	kilogram		technosphere		waste mineral oil
	waste paperboard, unsorted, Recycled Content cut-off	-0.793	-0.793	-0.793	-0.793	-0.793	-0.793	-0.793	-0.793	ei391_cutoff_IMAGE_SS	GLO	kilogram		technosphere		waste paperboard, unsorted
	market for waste wood, post-consumer	1.25	1.25	1.25	1.25	1.25	1.25	1.25	1.25	ei391_cutoff_IMAGE_SS	RoW	kilogram		technosphere		waste wood, post-consumer
	market group for waste polyethylene	-0.0401	-0.0401	-0.0401	-0.0401	-0.0401	-0.0401	-0.0401	-0.0401	ei391_cutoff_IMAGE_SS	RER	kilogram		technosphere		waste polyethylene
production, glass-glass PERC module
	Activity	glass-glass PERC module production
	code	1a91943882864838857f006265748d2c
	comment	Müller et al. 2021 (DOI: 10.1016/j.solmat.2021.111277) - Table S15: Inventory data for glass-glass module production. Note that "market for copper [GLO]" was changed to "market for copper, cathode [GLO]". Edge seal (butadiene as proxy for polyisobutylene) was added. Waste treatment for mixed plastic waste and polyvinylfluoride were removed and waste treatment for cardboard box, EUR-pallet, and LD…
	location	CN
	reference product	photovoltaic panel, PERC, glass-glass
	type	process
	unit	square meter
	worksheet name	Foreground
	Exchanges
	name	2023	2027	2030	2033	2035	2040	2045	2050	database	location	unit	categories	type	comment	reference product
	Carbon dioxide, fossil	0.0218	0.0218	0.0218	0.0218	0.0218	0.0218	0.0218	0.0218	biosphere3		kilogram	air	biosphere
	Heat, waste	13.4	13.4	13.4	13.4	13.4	13.4	13.4	13.4	biosphere3		megajoule	air	biosphere
	NMVOC, non-methane volatile organic compounds	0.00806	0.00806	0.00806	0.00806	0.00806	0.00806	0.00806	0.00806	biosphere3		kilogram	air	biosphere
	Water	0.0279	0.0279	0.0279	0.0279	0.0279	0.0279	0.0279	0.0279	biosphere3		cubic meter	air	biosphere
	Water, cooling, unspecified natural origin	0.0716	0.0716	0.0716	0.0716	0.0716	0.0716	0.0716	0.0716	biosphere3		cubic meter	natural resource::in water	biosphere
	glass-glass PERC module production	1	1	1	1	1	1	1	1	Foreground	CN	square meter		production		photovoltaic panel, PERC, glass-glass
	PERC cell production, mono Si M6 wafer	0.898	0.898	0.898	0.898	0.898	0.898	0.898	0.898	Foreground	CN	square meter		technosphere		photovoltaic cell, single-Si wafer
	aluminium alloy production, AlMg3	0	0	0	0	0	0	0	0	Foreground	CN	kilogram		technosphere		aluminium alloy, AlMg3
	flat glass production, uncoated	12.65	12.65	12.65	12.65	12.65	12.65	12.65	12.65	Foreground	CN	kilogram		technosphere		flat glass, uncoated
	market group for electricity, medium voltage	3.32	3.32	3.32	3.32	3.32	3.32	3.32	3.32	ei391_cutoff_IMAGE_SS	CN	kilowatt hour		technosphere		electricity, medium voltage
	EUR-flat pallet production	0.05	0.05	0.05	0.05	0.05	0.05	0.05	0.05	ei391_cutoff_IMAGE_SS	RoW	unit		technosphere		EUR-flat pallet
	market for 1-propanol	0.0172	0.0172	0.0172	0.0172	0.0172	0.0172	0.0172	0.0172	ei391_cutoff_IMAGE_SS	GLO	kilogram		technosphere		1-propanol
	market for adipic acid	0.000369	0.000369	0.000369	0.000369	0.000369	0.000369	0.000369	0.000369	ei391_cutoff_IMAGE_SS	GLO	kilogram		technosphere		adipic acid
	market for butadiene	0.0187619	0.018584	0.0184951	0.0161018	0.0160707	0.0159931	0.0159154	0.0158378	ei391_cutoff_IMAGE_SS	RoW	kilogram		technosphere		butadiene
	market for copper, cathode	0.148	0.148	0.148	0.148	0.148	0.148	0.148	0.148	ei391_cutoff_IMAGE_SS	GLO	kilogram		technosphere		copper, cathode
	market for corrugated board box	0.763	0.763	0.763	0.763	0.763	0.763	0.763	0.763	ei391_cutoff_IMAGE_SS	RoW	kilogram		technosphere		corrugated board box
	market for diode, auxilliaries and energy use	0.00281	0.00281	0.00281	0.00281	0.00281	0.00281	0.00281	0.00281	ei391_cutoff_IMAGE_SS	GLO	kilogram		technosphere		diode, auxilliaries and energy use
	market for ethylvinylacetate, foil	0.793	0.793	0.793	0.793	0.793	0.793	0.793	0.793	ei391_cutoff_IMAGE_SS	GLO	kilogram		technosphere		ethylvinylacetate, foil
	market for glass fibre reinforced plastic, polyamide, injection moulded	0.188	0.188	0.188	0.188	0.188	0.188	0.188	0.188	ei391_cutoff_IMAGE_SS	GLO	kilogram		technosphere		glass fibre reinforced plastic, polyamide, injection moulded
	market for lead	0.0108	0.0108	0.0108	0.0108	0.0108	0.0108	0.0108	0.0108	ei391_cutoff_IMAGE_SS	GLO	kilogram		technosphere		lead
	market for lubricating oil	0.00161	0.00161	0.00161	0.00161	0.00161	0.00161	0.00161	0.00161	ei391_cutoff_IMAGE_SS	RoW	kilogram		technosphere		lubricating oil
	market for packaging film, low density polyethylene	0.0401	0.0401	0.0401	0.0401	0.0401	0.0401	0.0401	0.0401	ei391_cutoff_IMAGE_SS	GLO	kilogram		technosphere		packaging film, low density polyethylene
	market for photovoltaic panel factory	4e-06	4e-06	4e-06	4e-06	4e-06	4e-06	4e-06	4e-06	ei391_cutoff_IMAGE_SS	GLO	unit		technosphere		photovoltaic panel factory
	market for polyethylene, high density, granulate	0.0242	0.0242	0.0242	0.0242	0.0242	0.0242	0.0242	0.0242	ei391_cutoff_IMAGE_SS	GLO	kilogram		technosphere		polyethylene, high density, granulate
	market for silicone product	0.054	0.054	0.054	0.054	0.054	0.054	0.054	0.054	ei391_cutoff_IMAGE_SS	RoW	kilogram		technosphere		silicone product
	market for tempering, flat glass	12.65	12.65	12.65	12.65	12.65	12.65	12.65	12.65	ei391_cutoff_IMAGE_SS	GLO	kilogram		technosphere		tempering, flat glass
	market for tin	0.0104	0.0104	0.0104	0.0104	0.0104	0.0104	0.0104	0.0104	ei391_cutoff_IMAGE_SS	GLO	kilogram		technosphere		tin
	market for wire drawing, copper	0.148	0.148	0.148	0.148	0.148	0.148	0.148	0.148	ei391_cutoff_IMAGE_SS	GLO	kilogram		technosphere		wire drawing, copper
	market for waste mineral oil	-0.00161	-0.00161	-0.00161	-0.00161	-0.00161	-0.00161	-0.00161	-0.00161	ei391_cutoff_IMAGE_SS	RoW	kilogram		technosphere		waste mineral oil
	waste paperboard, unsorted, Recycled Content cut-off	-0.763	-0.763	-0.763	-0.763	-0.763	-0.763	-0.763	-0.763	ei391_cutoff_IMAGE_SS	GLO	kilogram		technosphere		waste paperboard, unsorted
	market for waste wood, post-consumer	1.25	1.25	1.25	1.25	1.25	1.25	1.25	1.25	ei391_cutoff_IMAGE_SS	RoW	kilogram		technosphere		waste wood, post-consumer
	market group for waste polyethylene	-0.0401	-0.0401	-0.0401	-0.0401	-0.0401	-0.0401	-0.0401	-0.0401	ei391_cutoff_IMAGE_SS	RER	kilogram		technosphere		waste polyethylene
Production of perovskite materials
production, 4-benzobutyric anhydride (4BBA)
	Activity	4-benzobutyric anhydride production
	code	8f1ce5321ccd4c57b01d4489d82840f7
	comment	Based on p. 1 of Supporting Information for Tsang et al. 2016 (DOI: 10.1002/pip.2704). Names for inventory items listed by the original source are provided in the comments. Exact names of ecoinvent dataset for inventory items were not provided in the original source. Datasets from ecoinvent were therefore selected that provide a close as possible match to the name of the listed inventory item. Th…
	location	CN
	reference product	4-benzobutyric anhydride
	type	process
	unit	kilogram
	worksheet name	Foreground
	Exchanges
	name	2023	2027	2030	2033	2035	2040	2045	2050	database	location	unit	categories	type	comment	reference product
	4-benzobutyric anhydride production	1	1	1	1	1	1	1	1	Foreground	CN	kilogram		production		4-benzobutyric anhydride
	heat production, heavy fuel oil, at industrial furnace 1MW	35.03	35.03	35.03	35.03	35.03	35.03	35.03	35.03	ei391_cutoff_IMAGE_SS	RoW	megajoule		technosphere	Heat, heavy fuel oil, at industrial furnace 1MW, RER (Energy for maleic acid recovery and distillation recycling)	heat, district or industrial, other than natural gas
	market for aluminium chloride	0.83	0.83	0.83	0.83	0.83	0.83	0.83	0.83	ei391_cutoff_IMAGE_SS	GLO	kilogram		technosphere	Aluminium chloride, at plant (Original estimate seemed low and was increased to require 6.25 moles)	aluminium chloride
	market for benzene	3.15	3.15	3.15	3.15	3.15	3.15	3.15	3.15	ei391_cutoff_IMAGE_SS	GLO	kilogram		technosphere	Benzene, at pant, RER	benzene
	market for maleic anhydride	0.7	0.7	0.7	0.7	0.7	0.7	0.7	0.7	ei391_cutoff_IMAGE_SS	GLO	kilogram		technosphere	Maleic anhydride, at plant (substitute for glutaric acid)	maleic anhydride
	market for steam, in chemical industry	1.18	1.18	1.18	1.18	1.18	1.18	1.18	1.18	ei391_cutoff_IMAGE_SS	RoW	kilogram		technosphere	Steam, for chemical process, at plant, RER	steam, in chemical industry
	market for transport, freight, lorry 16-32 metric ton, EURO3	0.11	0.11	0.11	0.11	0.11	0.11	0.11	0.11	ei391_cutoff_IMAGE_SS	RoW	ton kilometer		technosphere	Transport, lorry 16-32t, EURO3, RER (Based on a distance traveled of 100km by truck)	transport, freight, lorry 16-32 metric ton, EURO3
	market group for electricity, medium voltage	1	1	1	1	1	1	1	1	ei391_cutoff_IMAGE_SS	CN	kilowatt hour		technosphere	Conversion 0.7 MJ to kWh; Electricity, medium voltage, production RER, at grid	electricity, medium voltage
	market for transport, freight train	0.69	0.69	0.69	0.69	0.69	0.69	0.69	0.69	ei391_cutoff_IMAGE_SS	CN	ton kilometer		technosphere	Transportation, freight, rail, RER (Based on a distance traveled of 600km by train)	transport, freight train
	treatment of hazardous waste, hazardous waste incineration	-0.49	-0.49	-0.49	-0.49	-0.49	-0.49	-0.49	-0.49	ei391_cutoff_IMAGE_SS	RoW	kilogram		technosphere	Disposal, hazardous waste, 25% water, to hazardous waste incineration, CH (Aluminum hydroxide waste reported by Anctil et al.)	hazardous waste, for incineration
production, methyl 4-benzobutyrate (M4BB)
	Activity	methyl 4-benzobutyrate production
	code	900f3926186047659af338c0b4c342c6
	comment	Based on p. 8-9 of Supporting Information for Tsang et al. 2016 (DOI: 10.1002/pip.2704). Names for inventory items listed by the original source are provided in the comments. Exact names of ecoinvent dataset for inventory items were not provided in the original source. Datasets from ecoinvent were therefore selected that provide a close as possible match to the name of the listed inventory item. …
	location	CN
	reference product	methyl 4-benzobutyrate
	type	process
	unit	kilogram
	worksheet name	Foreground
	Exchanges
	name	2023	2027	2030	2033	2035	2040	2045	2050	database	location	unit	categories	type	comment	reference product
	methyl 4-benzobutyrate production	1	1	1	1	1	1	1	1	Foreground	CN	kilogram		production		methyl 4-benzobutyrate
	4-benzobutyric anhydride production	1.01	1.01	1.01	1.01	1.01	1.01	1.01	1.01	Foreground	CN	kilogram		technosphere	4-Benzobutyric acid, at plant	4-Benzobutyric anhydride
	heat production, heavy fuel oil, at industrial furnace 1MW	5.54	5.54	5.54	5.54	5.54	5.54	5.54	5.54	ei391_cutoff_IMAGE_SS	RoW	megajoule		technosphere	Heat, heavy fuel oil, at industrial furnace 1MW, RER (Energy needed for distillation of methanol for regeneration. No other inventory data were expected of this regeneration process)	heat, district or industrial, other than natural gas
	market for methanol	-7.22	-7.22	-7.22	-7.22	-7.22	-7.22	-7.22	-7.22	ei391_cutoff_IMAGE_SS	GLO	kilogram		technosphere	Methanol, at regional storage, CH (avoided product) (The amount of methanol regenerated)	methanol
	market for methanol	8.03	8.03	8.03	8.03	8.03	8.03	8.03	8.03	ei391_cutoff_IMAGE_SS	GLO	kilogram		technosphere	Methanol, at regional storage, CH	methanol
	market for steam, in chemical industry	1.2	1.2	1.2	1.2	1.2	1.2	1.2	1.2	ei391_cutoff_IMAGE_SS	RoW	kilogram		technosphere	Steam, for chemical processes, at plant, RER	steam, in chemical industry
	market for transport, freight, lorry 16-32 metric ton, EURO3	0.09	0.09	0.09	0.09	0.09	0.09	0.09	0.09	ei391_cutoff_IMAGE_SS	RoW	ton kilometer		technosphere	Transport, lorry 16-32t, EURO3, RER (Based on a distance traveled of 100km by truck)	transport, freight, lorry 16-32 metric ton, EURO3
	market group for electricity, medium voltage	1	1	1	1	1	1	1	1	ei391_cutoff_IMAGE_SS	CN	kilowatt hour		technosphere	Converted from 0.71 MJ to kWh; Electricity, medium voltage, production RER, at grid	electricity, medium voltage
	market for transport, freight train	0.54	0.54	0.54	0.54	0.54	0.54	0.54	0.54	ei391_cutoff_IMAGE_SS	CN	ton kilometer		technosphere	Transport, freight, rail, RER (Based on a distance traveled of 600km by train)	transport, freight train
production, p-toluenesulfonyl chloride (TsCl)
	Activity	p-toluenesulfonyl chloride production
	code	ed9443e630b04f61adf7b2c31aef0b91
	comment	Based on p. 14-15 of Supporting Information for Tsang et al. 2016 (DOI: 10.1002/pip.2704). Names for inventory items listed by the original source are provided in the comments. Exact names of ecoinvent dataset for inventory items were not provided in the original source. Datasets from ecoinvent were therefore selected that provide a close as possible match to the name of the listed inventory item…
	location	CN
	reference product	p-toluenesulfonyl chloride
	type	process
	unit	kilogram
	worksheet name	Foreground
	Exchanges
	name	2023	2027	2030	2033	2035	2040	2045	2050	database	location	unit	categories	type	comment	reference product
	p-toluenesulfonyl chloride production	1	1	1	1	1	1	1	1	Foreground	CN	kilogram		production		p-toluenesulfonyl chloride
	market for steam, in chemical industry	1.2	1.2	1.2	1.2	1.2	1.2	1.2	1.2	ei391_cutoff_IMAGE_SS	RoW	kilogram		technosphere	Steam, for chemical processes, at plant, RER	steam, in chemical industry
	market for sulfuryl chloride	1.08	1.08	1.08	1.08	1.08	1.08	1.08	1.08	ei391_cutoff_IMAGE_SS	GLO	kilogram		technosphere	Sulfuryl chloride, at plant	sulfuryl chloride
	market for toluene, liquid	0.39	0.39	0.39	0.39	0.39	0.39	0.39	0.39	ei391_cutoff_IMAGE_SS	RoW	kilogram		technosphere	Toluene, liquid, at plant, RER	toluene, liquid
	market for transport, freight, lorry 16-32 metric ton, EURO3	0.13	0.13	0.13	0.13	0.13	0.13	0.13	0.13	ei391_cutoff_IMAGE_SS	RoW	ton kilometer		technosphere	Transport, lorry 16-32t, EURO3, RER (Based on a distance traveled of 100km by truck)	transport, freight, lorry 16-32 metric ton, EURO3
	market group for electricity, medium voltage	1	1	1	1	1	1	1	1	ei391_cutoff_IMAGE_SS	CN	kilowatt hour		technosphere	Converted from 0.7 MJ to kWh; Electricity, medium voltage, production RER, at grid	electricity, medium voltage
	market for transport, freight train	0.75	0.75	0.75	0.75	0.75	0.75	0.75	0.75	ei391_cutoff_IMAGE_SS	CN	ton kilometer		technosphere	Transport, freight, rail, RER (Based on a distance traveled of 600km by train)	transport, freight train
production, p-toluenesulfonyl hydrazine (TsNHNH2)
	Activity	p-toluenesulfonyl hydrazine production
	code	1649f9040d424decb9644923bfbf192d
	comment	Based on p. 15 of Supporting Information for Tsang et al. 2016 (DOI: 10.1002/pip.2704). Names for inventory items listed by the original source are provided in the comments. Exact names of ecoinvent dataset for inventory items were not provided in the original source. Datasets from ecoinvent were therefore selected that provide a close as possible match to the name of the listed inventory item. T…
	location	CN
	reference product	p-toluenesulfonyl hydrazine
	type	process
	unit	kilogram
	worksheet name	Foreground
	Exchanges
	name	2023	2027	2030	2033	2035	2040	2045	2050	database	location	unit	categories	type	comment	reference product
	p-toluenesulfonyl hydrazine production	1	1	1	1	1	1	1	1	Foreground	CN	kilogram		production		p-toluenesulfonyl hydrazine
	p-toluenesulfonyl chloride production	1.08	1.08	1.08	1.08	1.08	1.08	1.08	1.08	Foreground	CN	kilogram		technosphere	p-toluenesulfonyl chloride (TsCl), at plant	p-toluenesulfonyl chloride
	market for hydrazine	0.62	0.62	0.62	0.62	0.62	0.62	0.62	0.62	ei391_cutoff_IMAGE_SS	RoW	kilogram		technosphere	Hydrazine, at plant	hydrazine
	market for steam, in chemical industry	1.2	1.2	1.2	1.2	1.2	1.2	1.2	1.2	ei391_cutoff_IMAGE_SS	RoW	kilogram		technosphere	Steam, for chemical processes, at plant, RER	steam, in chemical industry
	market for transport, freight, lorry 16-32 metric ton, EURO3	0.21	0.21	0.21	0.21	0.21	0.21	0.21	0.21	ei391_cutoff_IMAGE_SS	RoW	ton kilometer		technosphere	Transport, lorry 16-32t, EURO3, RER (Based on a distance traveled of 100km by truck)	transport, freight, lorry 16-32 metric ton, EURO3
	market group for electricity, medium voltage	1	1	1	1	1	1	1	1	ei391_cutoff_IMAGE_SS	CN	kilowatt hour		technosphere	Converted 0.69 MJ to kWh; Electricity, medium voltage, production RER, at grid	electricity, medium voltage
	market for transport, freight train	1.25	1.25	1.25	1.25	1.25	1.25	1.25	1.25	ei391_cutoff_IMAGE_SS	CN	ton kilometer		technosphere	Transport, freight, rail, RER (Based on a distance traveled of 600km by train)	transport, freight train
	tetrahydrofuran production	0.39	0.39	0.39	0.39	0.39	0.39	0.39	0.39	ei391_cutoff_IMAGE_SS	RoW	kilogram		technosphere	Tetrahydrofuran, at plant, RER	tetrahydrofuran
production, methyl 4-benzobutyrate p-tosylhydrazone (M4BBPTH)
	Activity	methyl 4-benzobutyrate p-tosylhydrazone production
	code	bb28f447e21b480c8e0a2d28f85225fe
	comment	Based on p. 9-10 of Supporting Information for Tsang et al. 2016 (DOI: 10.1002/pip.2704). Names for inventory items listed by the original source are provided in the comments. Exact names of ecoinvent dataset for inventory items were not provided in the original source. Datasets from ecoinvent were therefore selected that provide a close as possible match to the name of the listed inventory item.…
	location	CN
	reference product	methyl 4-benzobutyrate p-tosylhydrazone
	type	process
	unit	kilogram
	worksheet name	Foreground
	Exchanges
	name	2023	2027	2030	2033	2035	2040	2045	2050	database	location	unit	categories	type	comment	reference product
	methyl 4-benzobutyrate p-tosylhydrazone production	1	1	1	1	1	1	1	1	Foreground	CN	kilogram		production		Methyl 4-benzobutyrate p-tosylhydrazone
	methyl 4-benzobutyrate production	0.57	0.57	0.57	0.57	0.57	0.57	0.57	0.57	Foreground	CN	kilogram		technosphere	Methyl 4-Benzobutyrate, at plant	Methyl 4-benzobutyrate
	p-toluenesulfonyl hydrazine production	0.62	0.62	0.62	0.62	0.62	0.62	0.62	0.62	Foreground	CN	kilogram		technosphere	p-toluenesulfonyl hydrazine, at plant	p-Toluenesulfonyl hydrazine
	heat production, heavy fuel oil, at industrial furnace 1MW	1.06	1.06	1.06	1.06	1.06	1.06	1.06	1.06	ei391_cutoff_IMAGE_SS	RoW	megajoule		technosphere	Heat, heavy fuel oil, at industrial furnace 1MW, RER (Energy needed for distillation of methanol for regeneration. No other inventory data were expected of this regeneration process)	heat, district or industrial, other than natural gas
	market for methanol	-1.25	-1.25	-1.25	-1.25	-1.25	-1.25	-1.25	-1.25	ei391_cutoff_IMAGE_SS	GLO	kilogram		technosphere	Methanol, at regional storage, CH (avoided product) (The amount of methanol regenerated)	methanol
	market for methanol	1.39	1.39	1.39	1.39	1.39	1.39	1.39	1.39	ei391_cutoff_IMAGE_SS	GLO	kilogram		technosphere	Methanol, at regional storage, CH	methanol
	market for transport, freight, lorry 16-32 metric ton, EURO3	0.28	0.28	0.28	0.28	0.28	0.28	0.28	0.28	ei391_cutoff_IMAGE_SS	RoW	ton kilometer		technosphere	Transport, lorry 16-32t, EURO3, RER (Based on a distance traveled of 100km by truck)	transport, freight, lorry 16-32 metric ton, EURO3
	market group for electricity, medium voltage	1	1	1	1	1	1	1	1	ei391_cutoff_IMAGE_SS	CN	kilowatt hour		technosphere	Conversion 3.38 MJ to kWh;Electricity, medium voltage, production RER, at grid	electricity, medium voltage
	market for transport, freight train	1.64	1.64	1.64	1.64	1.64	1.64	1.64	1.64	ei391_cutoff_IMAGE_SS	CN	ton kilometer		technosphere	Transport, freight, rail, RER (Based on a distance traveled of 600km by train)	transport, freight train
	treatment of hazardous waste, hazardous waste incineration	-0.15	-0.15	-0.15	-0.15	-0.15	-0.15	-0.15	-0.15	ei391_cutoff_IMAGE_SS	RoW	kilogram		technosphere	disposal, hazardous waste, 25% water, to waste incineration, CH	hazardous waste, for incineration
production, solvent, regeneration
	Activity	solvent regeneration
	code	25ccabdb8b384db2a4da26f83f2ac72a
	comment	Based on p. 16 of Supporting Information for Tsang et al. 2016 (DOI: 10.1002/pip.2704). Names for inventory items listed by the original source are provided in the comments. Exact names of ecoinvent dataset for inventory items were not provided in the original source. Datasets from ecoinvent were therefore selected that provide a close as possible match to the name of the listed inventory item. T…
	location	CN
	reference product	solvent regeneration
	type	process
	unit	kilogram
	worksheet name	Foreground
	Exchanges
	name	2023	2027	2030	2033	2035	2040	2045	2050	database	location	unit	categories	type	comment	reference product
	solvent regeneration	-1	-1	-1	-1	-1	-1	-1	-1	Foreground	CN	kilogram		production		solvent regeneration
	market for nitrogen, liquid	0.01	0.01	0.01	0.01	0.01	0.01	0.01	0.01	ei391_cutoff_IMAGE_SS	RoW	kilogram		technosphere	Nitrogen, liquid, at plant, RER	nitrogen, liquid
	market for steam, in chemical industry	1.5	1.5	1.5	1.5	1.5	1.5	1.5	1.5	ei391_cutoff_IMAGE_SS	RoW	kilogram		technosphere	Steam, for chemical processes, at plant, RER	steam, in chemical industry
	market group for electricity, medium voltage	1	1	1	1	1	1	1	1	ei391_cutoff_IMAGE_SS	CN	kilowatt hour		technosphere	Electricity, medium voltage, production RER, at grid	electricity, medium voltage
	market for tap water	80	80	80	80	80	80	80	80	ei391_cutoff_IMAGE_SS	RoW	kilogram		technosphere	Tap water, at user, RER	tap water
production, C60 fullerenes
	Activity	C60 fullerenes production
	code	3fc2bd621fd84051acd1f5448b18eb59
	comment	Based on p. 3-4 of Supporting Information for Tsang et al. 2016 (DOI: 10.1002/pip.2704). Names for inventory items listed by the original source are provided in the comments. Exact names of ecoinvent dataset for inventory items were not provided in the original source. Datasets from ecoinvent were therefore selected that provide a close as possible match to the name of the listed inventory item. …
	location	CN
	reference product	C60 fullerenes
	type	process
	unit	kilogram
	worksheet name	Foreground
	Exchanges
	name	2023	2027	2030	2033	2035	2040	2045	2050	database	location	unit	categories	type	comment	reference product
	Carbon dioxide, fossil	128.11	128.11	128.11	128.11	128.11	128.11	128.11	128.11	biosphere3		kilogram	air::low population density, long-term	biosphere	Carbon dioxide (Emissions to air) (Estimated waste production)
	C60 fullerenes production	1	1	1	1	1	1	1	1	Foreground	CN	kilogram		production		C60 fullerenes
	solvent regeneration	-456.4	-456.4	-456.4	-456.4	-456.4	-456.4	-456.4	-456.4	Foreground	CN	kilogram		technosphere	Solvent Regeneration	solvent regeneration
	market for oxygen, liquid	109.7	109.7	109.7	109.7	109.7	109.7	109.7	109.7	ei391_cutoff_IMAGE_SS	RoW	kilogram		technosphere	Oxygen, liquid, at plant, RER	oxygen, liquid
	market for toluene, liquid	137.1	137.1	137.1	137.1	137.1	137.1	137.1	137.1	ei391_cutoff_IMAGE_SS	RoW	kilogram		technosphere	Toluene, liquid, at plant, RER	toluene, liquid
	market for transport, freight, lorry 16-32 metric ton, EURO3	38.13	38.13	38.13	38.13	38.13	38.13	38.13	38.13	ei391_cutoff_IMAGE_SS	RoW	ton kilometer		technosphere	Transport, lorry 16-32t, EURO3, RER (Based on a distance traveled of 100km by truck)	transport, freight, lorry 16-32 metric ton, EURO3
	market for xylene	24	24	24	24	24	24	24	24	ei391_cutoff_IMAGE_SS	RoW	kilogram		technosphere	Xylene, at plant, RER (The authors assume this value reported by Anctil et al for xylene is a reduced value which has taken into account the regenerated xylene)	xylene
	market group for electricity, medium voltage	1	1	1	1	1	1	1	1	ei391_cutoff_IMAGE_SS	CN	kilowatt hour		technosphere	Conversion 802.8 MJ to kWh; Electricity, medium voltage, production RER, at grid	electricity, medium voltage
	market for transport, freight train	228.3	228.3	228.3	228.3	228.3	228.3	228.3	228.3	ei391_cutoff_IMAGE_SS	CN	ton kilometer		technosphere	Transport, freight, rail, RER (Based on a distance traveled of 600km by train)	transport, freight train
	treatment of hazardous waste, hazardous waste incineration	-8.09	-8.09	-8.09	-8.09	-8.09	-8.09	-8.09	-8.09	ei391_cutoff_IMAGE_SS	RoW	kilogram		technosphere	Disposal, hazardous waste, 25% water, to hazardous waste incineration, CH (Estimated waste production)	hazardous waste, for incineration
production, C60 fullerenes, regeneration
	Activity	C60 fullerenes regeneration
	code	672c0d22b1064cb5bb03a6c2fc858d67
	comment	Based on p. 4-5 of Supporting Information for Tsang et al. 2016 (DOI: 10.1002/pip.2704). Names for inventory items listed by the original source are provided in the comments. Exact names of ecoinvent dataset for inventory items were not provided in the original source. Datasets from ecoinvent were therefore selected that provide a close as possible match to the name of the listed inventory item. …
	location	CN
	reference product	C60 fullerenes regeneration
	type	process
	unit	kilogram
	worksheet name	Foreground
	Exchanges
	name	2023	2027	2030	2033	2035	2040	2045	2050	database	location	unit	categories	type	comment	reference product
	C60 fullerenes regeneration	-1	-1	-1	-1	-1	-1	-1	-1	Foreground	CN	kilogram		production		C60 fullerenes regeneration
	solvent regeneration	-172.8	-172.8	-172.8	-172.8	-172.8	-172.8	-172.8	-172.8	Foreground	CN	kilogram		technosphere	Solvent regeneration	solvent regeneration
	market for transport, freight, lorry 16-32 metric ton, EURO3	6.4	6.4	6.4	6.4	6.4	6.4	6.4	6.4	ei391_cutoff_IMAGE_SS	RoW	ton kilometer		technosphere	Transport, lorry 16-32t, EURO3, RER (Based on a distance traveled of 100km by truck)	transport, freight, lorry 16-32 metric ton, EURO3
	market for xylene	63.94	63.94	63.94	63.94	63.94	63.94	63.94	63.94	ei391_cutoff_IMAGE_SS	RoW	kilogram		technosphere	Xylene, at plant, RER (It is assumed that 95% of the xylene is recovered from the solvent regeneration process.)	xylene
	market group for electricity, medium voltage	1	1	1	1	1	1	1	1	ei391_cutoff_IMAGE_SS	CN	kilowatt hour		technosphere	Conversion 52.05 MJ to kWh; Electricity, medium voltage, production RER, at grid	electricity, medium voltage
	market for transport, freight train	38.36	38.36	38.36	38.36	38.36	38.36	38.36	38.36	ei391_cutoff_IMAGE_SS	CN	ton kilometer		technosphere	Transport, freight, rail, RER (Based on a distance traveled of 600km by train)	transport, freight train
production, phenyl-C61-butyric acid methyl ester (PCBM), unpurified
	Activity	PCBM production, unpurified
	code	b8b68422acfc4b8a9d92ae6c3fd19dcd
	comment	Based on p. 13-14 of Supporting Information for Tsang et al. 2016 (DOI: 10.1002/pip.2704). Names for inventory items listed by the original source are provided in the comments. Exact names of ecoinvent dataset for inventory items were not provided in the original source. Datasets from ecoinvent were therefore selected that provide a close as possible match to the name of the listed inventory item…
	location	CN
	reference product	PCBM, unpurified
	type	process
	unit	kilogram
	worksheet name	Foreground
	Exchanges
	name	2023	2027	2030	2033	2035	2040	2045	2050	database	location	unit	categories	type	comment	reference product
	PCBM production, unpurified	1	1	1	1	1	1	1	1	Foreground	CN	kilogram		production		PCBM, unpurified
	C60 fullerenes production	2.12	2.12	2.12	2.12	2.12	2.12	2.12	2.12	Foreground	CN	kilogram		technosphere	C60, fullerenes, at plant	C60 fullerenes
	methyl 4-benzobutyrate p-tosylhydrazone production	2.01	2.01	2.01	2.01	2.01	2.01	2.01	2.01	Foreground	CN	kilogram		technosphere	Methyl 4Benzobutyrate ptosylhydrazone, at plant	methyl 4-benzobutyrate p-tosylhydrazone
	C60 fullerenes regeneration	-1.21	-1.21	-1.21	-1.21	-1.21	-1.21	-1.21	-1.21	Foreground	CN	kilogram		technosphere	C60 regeneration	C60 fullerenes regeneration
	solvent regeneration	-347	-347	-347	-347	-347	-347	-347	-347	Foreground	CN	kilogram		technosphere	Solvent regeneration	solvent regeneration
	market for monochlorobenzene	0.087	0.087	0.087	0.087	0.087	0.087	0.087	0.087	ei391_cutoff_IMAGE_SS	RoW	kilogram		technosphere	Monochlorobenzene, at plant, RER	monochlorobenzene
	market for nitrogen, liquid	18.9	18.9	18.9	18.9	18.9	18.9	18.9	18.9	ei391_cutoff_IMAGE_SS	RoW	kilogram		technosphere	Nitrogen, liquid, at plant, RER	nitrogen, liquid
	market for o-dichlorobenzene	219.63	219.63	219.63	219.63	219.63	219.63	219.63	219.63	ei391_cutoff_IMAGE_SS	RoW	kilogram		technosphere	o-Dichlorobenzene, at plant RER	o-dichlorobenzene
	market for sodium methoxide	0.3	0.3	0.3	0.3	0.3	0.3	0.3	0.3	ei391_cutoff_IMAGE_SS	GLO	kilogram		technosphere	Sodium methoxide, at plant, GLO	sodium methoxide
	market for steam, in chemical industry	495.34	495.34	495.34	495.34	495.34	495.34	495.34	495.34	ei391_cutoff_IMAGE_SS	RoW	kilogram		technosphere	Steam, for chemical processes, at plant, RER	steam, in chemical industry
	market for toluene, liquid	0.11	0.11	0.11	0.11	0.11	0.11	0.11	0.11	ei391_cutoff_IMAGE_SS	RoW	kilogram		technosphere	Toluene, liquid, at plant, RER	toluene, liquid
	market for transport, freight, lorry 16-32 metric ton, EURO3	18.64	18.64	18.64	18.64	18.64	18.64	18.64	18.64	ei391_cutoff_IMAGE_SS	RoW	ton kilometer		technosphere	Transport, lorry 16-32t, EURO3, RER (Based on a distance traveled of 100km by truck)	transport, freight, lorry 16-32 metric ton, EURO3
	market group for electricity, medium voltage	1	1	1	1	1	1	1	1	ei391_cutoff_IMAGE_SS	CN	kilowatt hour		technosphere	Converted from 159.23 MJ to kWh; Electricity, medium voltage, production RER, at grid	electricity, medium voltage
	market for tap water	26418.1	26418.1	26418.1	26418.1	26418.1	26418.1	26418.1	26418.1	ei391_cutoff_IMAGE_SS	RoW	kilogram		technosphere	Tap water, at user, RER	tap water
	market for transport, freight train	111.84	111.84	111.84	111.84	111.84	111.84	111.84	111.84	ei391_cutoff_IMAGE_SS	CN	ton kilometer		technosphere	Transport, freight, rail, RER (Based on a distance traveled of 600km by train)	transport, freight train
	pyridine-compound production	39.5	39.5	39.5	39.5	39.5	39.5	39.5	39.5	ei391_cutoff_IMAGE_SS	RoW	kilogram		technosphere	pyridinecompounds, at regional storage, RER	pyridine-compound
	treatment of hazardous waste, hazardous waste incineration	-54.17	-54.17	-54.17	-54.17	-54.17	-54.17	-54.17	-54.17	ei391_cutoff_IMAGE_SS	RoW	kilogram		technosphere	disposal, hazardous waste, 25% water, to waste incineration, CH (Estimated as: 90% of the methyl 4 benzoybutyrate ptosylhydrazone; 100% of the pyridine-compounds; 10% of the oDCB; 100% of the sodium hydroxide as sodium chloride; 10% of the toluene; 10% of the monochlorobenzene)	hazardous waste, for incineration
production, phenyl-C61-butyric acid methyl ester (PCBM), purified
	Activity	PCBM production, purified
	code	f0f4ae13e6854333893394d4bfec5939
	comment	Based on p. 12-13 of Supporting Information for Tsang et al. 2016 (DOI: 10.1002/pip.2704). Names for inventory items listed by the original source are provided in the comments. Exact names of ecoinvent dataset for inventory items were not provided in the original source. Datasets from ecoinvent were therefore selected that provide a close as possible match to the name of the listed inventory item…
	location	CN
	reference product	PCBM, purified
	type	process
	unit	kilogram
	worksheet name	Foreground
	Exchanges
	name	2023	2027	2030	2033	2035	2040	2045	2050	database	location	unit	categories	type	comment	reference product
	PCBM production, purified	1	1	1	1	1	1	1	1	Foreground	CN	kilogram		production		PCBM, purified
	PCBM production, unpurified	1.05	1.05	1.05	1.05	1.05	1.05	1.05	1.05	Foreground	CN	kilogram		technosphere	PCBM, Unpurified, at plant	PCBM, unpurified
	solvent regeneration	-237.5	-237.5	-237.5	-237.5	-237.5	-237.5	-237.5	-237.5	Foreground	CN	kilogram		technosphere	Solvent regeneration	solvent regeneration
	market for methanol	-8.9	-8.9	-8.9	-8.9	-8.9	-8.9	-8.9	-8.9	ei391_cutoff_IMAGE_SS	GLO	kilogram		technosphere	Methanol, at regional storage, CH	methanol
	market for methanol	11.87	11.87	11.87	11.87	11.87	11.87	11.87	11.87	ei391_cutoff_IMAGE_SS	GLO	kilogram		technosphere	Methanol, at regional storage, CH	methanol
	market for transport, freight, lorry 16-32 metric ton, EURO3	1.19	1.19	1.19	1.19	1.19	1.19	1.19	1.19	ei391_cutoff_IMAGE_SS	RoW	ton kilometer		technosphere	Transport, lorry 16-32t, EURO3, RER (Based on a distance traveled of 100km by truck)	transport, freight, lorry 16-32 metric ton, EURO3
	market for transport, freight train	7.12	7.12	7.12	7.12	7.12	7.12	7.12	7.12	ei391_cutoff_IMAGE_SS	CN	ton kilometer		technosphere	Transport, freight, rail, RER (Based on a distance traveled of 600km by train)	transport, freight train
	treatment of hazardous waste, hazardous waste incineration	-0.05	-0.05	-0.05	-0.05	-0.05	-0.05	-0.05	-0.05	ei391_cutoff_IMAGE_SS	RoW	kilogram		technosphere	disposal, hazardous waste, 25% water, to waste incineration, CH	hazardous waste, for incineration
production, pollucite
	Activity	pollucite production
	code	257185fd1d8448a8a98a9babf76640b6
	comment	The dataset for spodumene production in ecoinvent 3.8 was used as a proxy to model production of concentrated pollucite ore in Canada (Crenna, 2021). The geographic region of Canada was selected, because 55% (120,000 tonne) of the global world reserve of pollucite (220,000 tonne) is located in Canada (Tuck, 2020). Specifically, pollucite is mined in the Tanco mine at Bernic Lake, Manitoba, Canada…
	location	CA-MB
	reference product	pollucite ore, concentrated
	type	process
	unit	kilogram
	worksheet name	Foreground
	Exchanges
	name	2023	2027	2030	2033	2035	2040	2045	2050	database	location	unit	categories	type	comment	reference product
	Aluminium	0.0956424	0.0956424	0.0956424	0.0956424	0.0956424	0.0956424	0.0956424	0.0956424	biosphere3		kilogram	natural resource::in ground	biosphere
	Caesium	0.317733	0.317733	0.317733	0.317733	0.317733	0.317733	0.317733	0.317733	biosphere3		kilogram	natural resource::in ground	biosphere
	Calcium	0.00330421	0.00330421	0.00330421	0.00330421	0.00330421	0.00330421	0.00330421	0.00330421	biosphere3		kilogram	natural resource::in ground	biosphere
	Gangue	0.751819	0.751819	0.751819	0.751819	0.751819	0.751819	0.751819	0.751819	biosphere3		kilogram	natural resource::in ground	biosphere
	Occupation, mineral extraction site	0.00012	0.00012	0.00012	0.00012	0.00012	0.00012	0.00012	0.00012	biosphere3		square meter-year	natural resource::land	biosphere
	Particulate Matter, < 2.5 um	0.000145	0.000145	0.000145	0.000145	0.000145	0.000145	0.000145	0.000145	biosphere3		kilogram	air::low population density, long-term	biosphere
	Particulate Matter, > 10 um	0.00145	0.00145	0.00145	0.00145	0.00145	0.00145	0.00145	0.00145	biosphere3		kilogram	air::low population density, long-term	biosphere
	Particulate Matter, > 2.5 um and < 10um	0.00131	0.00131	0.00131	0.00131	0.00131	0.00131	0.00131	0.00131	biosphere3		kilogram	air::low population density, long-term	biosphere
	Rubidium	0.0140924	0.0140924	0.0140924	0.0140924	0.0140924	0.0140924	0.0140924	0.0140924	biosphere3		kilogram	natural resource::in ground	biosphere
	Silicon	0.248943	0.248943	0.248943	0.248943	0.248943	0.248943	0.248943	0.248943	biosphere3		kilogram	natural resource::in ground	biosphere
	Sodium	0.0142148	0.0142148	0.0142148	0.0142148	0.0142148	0.0142148	0.0142148	0.0142148	biosphere3		kilogram	natural resource::in ground	biosphere
	Transformation, from forest, unspecified	2.13e-06	2.13e-06	2.13e-06	2.13e-06	2.13e-06	2.13e-06	2.13e-06	2.13e-06	biosphere3		square meter	natural resource::land	biosphere
	Transformation, to mineral extraction site	2.13e-06	2.13e-06	2.13e-06	2.13e-06	2.13e-06	2.13e-06	2.13e-06	2.13e-06	biosphere3		square meter	natural resource::land	biosphere
	Water, lake	0.000189791	0.000189791	0.000189791	0.000189791	0.000189791	0.000189791	0.000189791	0.000189791	biosphere3		cubic meter	natural resource::in water	biosphere
	pollucite production	1	1	1	1	1	1	1	1	Foreground	CA-MB	kilogram		production		pollucite ore, concentrated
	heat and power co-generation, biogas, gas engine	0.00282	0.00282	0.00282	0.00282	0.00282	0.00282	0.00282	0.00282	ei391_cutoff_IMAGE_SS	CA-ON	megajoule		technosphere		heat, central or small-scale, other than natural gas
	heat and power co-generation, wood chips, 6667 kW, state-of-the-art 2014	0.0898	0.0898	0.0898	0.0898	0.0898	0.0898	0.0898	0.0898	ei391_cutoff_IMAGE_SS	CA-ON	megajoule		technosphere		heat, district or industrial, other than natural gas
	market for blasting	0.000271	0.000271	0.000271	0.000271	0.000271	0.000271	0.000271	0.000271	ei391_cutoff_IMAGE_SS	GLO	kilogram		technosphere		blasting
	market for conveyor belt	2.78e-08	2.78e-08	2.78e-08	2.78e-08	2.78e-08	2.78e-08	2.78e-08	2.78e-08	ei391_cutoff_IMAGE_SS	GLO	meter		technosphere		conveyor belt
	market for diesel, burned in building machine	0.0255	0.0255	0.0255	0.0255	0.0255	0.0255	0.0255	0.0255	ei391_cutoff_IMAGE_SS	GLO	megajoule		technosphere		diesel, burned in building machine
	market for electricity, medium voltage	0.0339	0.0339	0.0339	0.0339	0.0339	0.0339	0.0339	0.0339	ei391_cutoff_IMAGE_SS	CA-ON	kilowatt hour		technosphere		electricity, medium voltage
	market for industrial machine, heavy, unspecified	0.000231	0.000231	0.000231	0.000231	0.000231	0.000231	0.000231	0.000231	ei391_cutoff_IMAGE_SS	RoW	kilogram		technosphere		industrial machine, heavy, unspecified
	market for mine infrastructure, iron	8.33e-13	8.33e-13	8.33e-13	8.33e-13	8.33e-13	8.33e-13	8.33e-13	8.33e-13	ei391_cutoff_IMAGE_SS	GLO	unit		technosphere		mine infrastructure, iron
	market for non-sulfidic tailing, off-site	-0.632635	-0.632635	-0.632635	-0.632635	-0.632635	-0.632635	-0.632635	-0.632635	ei391_cutoff_IMAGE_SS	GLO	kilogram		technosphere		non-sulfidic tailing, off-site
	market for recultivation, iron mine	2.13e-06	2.13e-06	2.13e-06	2.13e-06	2.13e-06	2.13e-06	2.13e-06	2.13e-06	ei391_cutoff_IMAGE_SS	GLO	square meter		technosphere		recultivation, iron mine
production, caesium iodide (CsI)
	Activity	caesium iodide production
	code	404948bf807942d297562ab1e07b4b7d
	comment	Based on Table S2 of Supporting Information for Alberola-Borràs et al. 2018 (DOI: 10.1039/C8SE00053K). Names for inventory items listed by the original source are provided in the comments. Exact names of ecoinvent dataset for inventory items were not provided in the original source. Datasets from ecoinvent were therefore selected that provide a close as possible match to the name of the listed in…
	location	CN
	reference product	caesium iodide
	type	process
	unit	kilogram
	worksheet name	Foreground
	Exchanges
	name	2023	2027	2030	2033	2035	2040	2045	2050	database	location	unit	categories	type	comment	reference product
	Water	0.00992488	0.00992488	0.00992488	0.00992488	0.00992488	0.00992488	0.00992488	0.00992488	biosphere3		cubic meter	air	biosphere	9.924884 kg converted to m3; Emissions to air; Water
	caesium iodide production	1	1	1	1	1	1	1	1	Foreground	CN	kilogram		production		caesium iodide
	pollucite production	1.69473	1.69473	1.69473	1.69473	1.69473	1.69473	1.69473	1.69473	Foreground	CA-MB	kilogram		technosphere		pollucite ore, concentrated
	heat production, natural gas, at boiler modulating <100kW	12.888	12.888	12.888	12.888	12.888	12.888	12.888	12.888	ei391_cutoff_IMAGE_SS	RoW	megajoule		technosphere	3.58 kWh converted to MJ; Heat, natural gas, <100kW	heat, central or small-scale, natural gas
	market for chemical factory, organics	4e-10	4e-10	4e-10	4e-10	4e-10	4e-10	4e-10	4e-10	ei391_cutoff_IMAGE_SS	GLO	unit		technosphere	Chemical plant, organics	chemical factory, organics
	market for hydrogen, liquid	0.003849	0.003849	0.003849	0.003849	0.003849	0.003849	0.003849	0.003849	ei391_cutoff_IMAGE_SS	RoW	kilogram		technosphere	Hydrogen	hydrogen, liquid
	market for iodine	0.488434	0.488434	0.488434	0.488434	0.488434	0.488434	0.488434	0.488434	ei391_cutoff_IMAGE_SS	GLO	kilogram		technosphere	Iodine	iodine
	market for lime	0.431677	0.431677	0.431677	0.431677	0.431677	0.431677	0.431677	0.431677	ei391_cutoff_IMAGE_SS	RoW	kilogram		technosphere	Lime	lime
	market for rock crushing	1.69473	1.69473	1.69473	1.69473	1.69473	1.69473	1.69473	1.69473	ei391_cutoff_IMAGE_SS	GLO	kilogram		technosphere	Crushing, rock	rock crushing
	market for sulfuric acid	0.754989	0.754989	0.754989	0.754989	0.754989	0.754989	0.754989	0.754989	ei391_cutoff_IMAGE_SS	RoW	kilogram		technosphere	Sulfuric acid	sulfuric acid
	market for waste gypsum	-1.32534	-1.32534	-1.32534	-1.32534	-1.32534	-1.32534	-1.32534	-1.32534	ei391_cutoff_IMAGE_SS	RoW	kilogram		technosphere	Waste gypsum (waste treatment)	waste gypsum
	market for water, deionised	10.2713	10.2713	10.2713	10.2713	10.2713	10.2713	10.2713	10.2713	ei391_cutoff_IMAGE_SS	RoW	kilogram		technosphere	Water, deionised	water, deionised
	market group for electricity, low voltage	0.027	0.027	0.027	0.027	0.027	0.027	0.027	0.027	ei391_cutoff_IMAGE_SS	CN	kilowatt hour		technosphere	Electricity, low voltage	electricity, low voltage
production, formamidinium iodide (FAI)
	Activity	formamidinium iodide
	code	a34d685d81a043deba87f0f7d2bb8721
	comment	Based on Table S3 of Supporting Information for Alberola-Borràs et al. 2018 (DOI: 10.1039/C8SE00053K). Names for inventory items listed by the original source are provided in the comments. Exact names of ecoinvent dataset for inventory items were not provided in the original source. Datasets from ecoinvent were therefore selected that provide a close as possible match to the name of the listed in…
	location	CN
	reference product	formamidinium iodide
	type	process
	unit	kilogram
	worksheet name	Foreground
	Exchanges
	name	2023	2027	2030	2033	2035	2040	2045	2050	database	location	unit	categories	type	comment	reference product
	Acetic acid	0.349189	0.349189	0.349189	0.349189	0.349189	0.349189	0.349189	0.349189	biosphere3		kilogram	water	biosphere	Emissions to water; Acetic acid
	Diethyl ether	0.101588	0.101588	0.101588	0.101588	0.101588	0.101588	0.101588	0.101588	biosphere3		kilogram	air	biosphere	Emission to air; Diethyl ether
	Methanol	0.838438	0.838438	0.838438	0.838438	0.838438	0.838438	0.838438	0.838438	biosphere3		kilogram	air	biosphere	Emission to air; Methanol
	Water	0.000476	0.000476	0.000476	0.000476	0.000476	0.000476	0.000476	0.000476	biosphere3		cubic meter	water	biosphere	Conversion from 0.4763 kg to m3; Emissions to water; Water
	formamidinium iodide	1	1	1	1	1	1	1	1	Foreground	CN	kilogram		production		formamidinium iodide
	market for acetic anhydride	0.296825	0.296825	0.296825	0.296825	0.296825	0.296825	0.296825	0.296825	ei391_cutoff_IMAGE_SS	GLO	kilogram		technosphere	Acetic anhydride	acetic anhydride
	market for chemical factory, organics	4e-10	4e-10	4e-10	4e-10	4e-10	4e-10	4e-10	4e-10	ei391_cutoff_IMAGE_SS	GLO	unit		technosphere	Chemical plant, organics	chemical factory, organics
	market for diethyl ether, without water, in 99.95% solution state	0.101588	0.101588	0.101588	0.101588	0.101588	0.101588	0.101588	0.101588	ei391_cutoff_IMAGE_SS	RoW	kilogram		technosphere	Diethyl ether	diethyl ether, without water, in 99.95% solution state
	market for hydrogen cyanide	0.157153	0.157153	0.157153	0.157153	0.157153	0.157153	0.157153	0.157153	ei391_cutoff_IMAGE_SS	RoW	kilogram		technosphere	Hydrogen cyanide	hydrogen cyanide
	market for hydrogen, liquid	0.005815	0.005815	0.005815	0.005815	0.005815	0.005815	0.005815	0.005815	ei391_cutoff_IMAGE_SS	RoW	kilogram		technosphere	Hydrogen	hydrogen, liquid
	market for hydroxylamine	0.192068	0.192068	0.192068	0.192068	0.192068	0.192068	0.192068	0.192068	ei391_cutoff_IMAGE_SS	RoW	kilogram		technosphere	Hydroxylamine	hydroxylamine
	market for iodine	0.737919	0.737919	0.737919	0.737919	0.737919	0.737919	0.737919	0.737919	ei391_cutoff_IMAGE_SS	GLO	kilogram		technosphere	Iodine	iodine
	market for methanol	0.838438	0.838438	0.838438	0.838438	0.838438	0.838438	0.838438	0.838438	ei391_cutoff_IMAGE_SS	GLO	kilogram		technosphere	Methanol	methanol
	market for water, deionised	0.423965	0.423965	0.423965	0.423965	0.423965	0.423965	0.423965	0.423965	ei391_cutoff_IMAGE_SS	RoW	kilogram		technosphere	Water, deionised	water, deionised
	market group for electricity, low voltage	197.79	197.79	197.79	197.79	197.79	197.79	197.79	197.79	ei391_cutoff_IMAGE_SS	CN	kilowatt hour		technosphere	Electricity, low voltage	electricity, low voltage
production, lead(II) bromide (PbBr2)
	Activity	lead(II) bromide production
	code	fe3efd6868564f3abc53b29dbf79540e
	comment	Based on Table S7 of Supporting Information for Alberola-Borràs et al. 2018 (DOI: 10.1039/C8SE00053K). Names for inventory items listed by the original source are provided in the comments. Exact names of ecoinvent dataset for inventory items were not provided in the original source. Datasets from ecoinvent were therefore selected that provide a close as possible match to the name of the listed in…
	location	CN
	reference product	lead(II) bromide
	type	process
	unit	kilogram
	worksheet name	Foreground
	Exchanges
	name	2023	2027	2030	2033	2035	2040	2045	2050	database	location	unit	categories	type	comment	reference product
	Hydrogen	0.008174	0.008174	0.008174	0.008174	0.008174	0.008174	0.008174	0.008174	biosphere3		kilogram	air	biosphere	Emissions to air; Hydrogen
	Water	0	0	0	0	0	0	0	0	biosphere3		cubic meter	water	biosphere	Conversion from 0.049045 kg to m3; Emissions to water; Water
	lead(II) bromide production	1	1	1	1	1	1	1	1	Foreground	CN	kilogram		production		lead(II) bromide
	bromine production	0.435435	0.435435	0.435435	0.435435	0.435435	0.435435	0.435435	0.435435	ei391_cutoff_IMAGE_SS	RoW	kilogram		technosphere	Bromine	bromine
	market for chemical factory, organics	4e-10	4e-10	4e-10	4e-10	4e-10	4e-10	4e-10	4e-10	ei391_cutoff_IMAGE_SS	GLO	unit		technosphere	Chemical plant, organics	chemical factory, organics
	market for nitric acid, without water, in 50% solution state	0.686634	0.686634	0.686634	0.686634	0.686634	0.686634	0.686634	0.686634	ei391_cutoff_IMAGE_SS	CN	kilogram		technosphere	Nitric acid, 50% in H2O	nitric acid, without water, in 50% solution state
	market group for electricity, low voltage	143.7	143.7	143.7	143.7	143.7	143.7	143.7	143.7	ei391_cutoff_IMAGE_SS	CN	kilowatt hour		technosphere	Electricity, low voltage	electricity, low voltage
	potassium hydroxide production	0.305706	0.305706	0.305706	0.305706	0.305706	0.305706	0.305706	0.305706	ei391_cutoff_IMAGE_SS	RoW	kilogram		technosphere	Potassium hydroxide	potassium hydroxide
	primary lead production from concentrate	0.564565	0.564565	0.564565	0.564565	0.564565	0.564565	0.564565	0.564565	ei391_cutoff_IMAGE_SS	GLO	kilogram		technosphere	Lead, primary	lead
production, lead(II) iodide (PbI2)
	Activity	lead(II) iodide production
	code	84384b85de8647b2ba29d86272f2386d
	comment	Based on Table S6 of Supporting Information for Alberola-Borràs et al. 2018 (DOI: 10.1039/C8SE00053K). Names for inventory items listed by the original source are provided in the comments. Exact names of ecoinvent dataset for inventory items were not provided in the original source. Datasets from ecoinvent were therefore selected that provide a close as possible match to the name of the listed in…
	location	CN
	reference product	lead(II) iodide
	type	process
	unit	kilogram
	worksheet name	Foreground
	Exchanges
	name	2023	2027	2030	2033	2035	2040	2045	2050	database	location	unit	categories	type	comment	reference product
	Hydrogen	0.006507	0.006507	0.006507	0.006507	0.006507	0.006507	0.006507	0.006507	biosphere3		kilogram	air	biosphere	Emissions to air; Hydrogen
	Water	0	0	0	0	0	0	0	0	biosphere3		cubic meter	water	biosphere	Conversion from 0.039045 kg to m3; Emissions to water; Water
	lead(II) iodide production	1	1	1	1	1	1	1	1	Foreground	CN	kilogram		production		lead(II) iodide
	market for chemical factory, organics	4e-10	4e-10	4e-10	4e-10	4e-10	4e-10	4e-10	4e-10	ei391_cutoff_IMAGE_SS	GLO	unit		technosphere	Chemical plant, organics	chemical factory, organics
	market for iodine	0.550551	0.550551	0.550551	0.550551	0.550551	0.550551	0.550551	0.550551	ei391_cutoff_IMAGE_SS	GLO	kilogram		technosphere	Iodine	iodine
	market for nitric acid, without water, in 50% solution state	0.546627	0.546627	0.546627	0.546627	0.546627	0.546627	0.546627	0.546627	ei391_cutoff_IMAGE_SS	CN	kilogram		technosphere	Nitric acid, 50% in H2O	nitric acid, without water, in 50% solution state
	market group for electricity, low voltage	114.4	114.4	114.4	114.4	114.4	114.4	114.4	114.4	ei391_cutoff_IMAGE_SS	CN	kilowatt hour		technosphere	Electricity, low voltage	electricity, low voltage
	potassium hydroxide production	0.243372	0.243372	0.243372	0.243372	0.243372	0.243372	0.243372	0.243372	ei391_cutoff_IMAGE_SS	RoW	kilogram		technosphere	Potassium hydroxide	potassium hydroxide
	primary lead production from concentrate	0.449449	0.449449	0.449449	0.449449	0.449449	0.449449	0.449449	0.449449	ei391_cutoff_IMAGE_SS	GLO	kilogram		technosphere	Lead, primary	lead
production, polyolefin elastomer encapsulant film
	Activity	polyolefin elastomer encapsulant film production
	code	7337bfb464444357a602971d08dba0a5
	comment	It was assumed that the POE consists of ethylene-octene co-polymer with a 10wt.% octene content and a density of 0.9 g/cm3. The ecoinvent dataset the global market for n-olefins was used to represent the 1-octene. An extrusion process was included to account for production of the encapsulant film.
	location	CN
	reference product	polyolefin elastomer encapsulant film
	type	process
	unit	square meter
	worksheet name	Foreground
	Exchanges
	name	2023	2027	2030	2033	2035	2040	2045	2050	database	location	unit	categories	type	comment	reference product
	polyolefin elastomer encapsulant film production	1	1	1	1	1	1	1	1	Foreground	CN	square meter		production		polyolefin elastomer encapsulant film
	market for extrusion, plastic film	0.4	0.4	0.4	0.4	0.4	0.4	0.4	0.4	ei391_cutoff_IMAGE_SS	GLO	kilogram		technosphere		extrusion, plastic film
	market for n-olefins	0.123	0.123	0.123	0.123	0.123	0.123	0.123	0.123	ei391_cutoff_IMAGE_SS	GLO	kilogram		technosphere		n-olefins
	market for polyethylene, high density, granulate	0.277	0.277	0.277	0.277	0.277	0.277	0.277	0.277	ei391_cutoff_IMAGE_SS	GLO	kilogram		technosphere		polyethylene, high density, granulate
production, current collector tape
	Activity	current collector tape production
	code	d2483fab6b8f4fb7a0a3980c57fbde78
	comment	Based on 3M, 2015 (https://multimedia.3m.com/mws/media/756332O/3m-charge-collection-solar-tape-3007.pdf)
	location	CN
	reference product	current collector tape
	type	process
	unit	meter
	worksheet name	Foreground
	Exchanges
	name	2023	2027	2030	2033	2035	2040	2045	2050	database	location	unit	categories	type	comment	reference product
	current collector tape production	1	1	1	1	1	1	1	1	Foreground	CN	meter		production		current collector tape
	extrusion, plastic film	0.000267	0.000267	0.000267	0.000267	0.000267	0.000267	0.000267	0.000267	ei391_cutoff_IMAGE_SS	RoW	kilogram		technosphere		extrusion, plastic film
	market for butyl acrylate	9.94e-05	9.94e-05	9.94e-05	9.94e-05	9.94e-05	9.94e-05	9.94e-05	9.94e-05	ei391_cutoff_IMAGE_SS	RoW	kilogram		technosphere		butyl acrylate
	market for copper, cathode	0.000894	0.000894	0.000894	0.000894	0.000894	0.000894	0.000894	0.000894	ei391_cutoff_IMAGE_SS	GLO	kilogram		technosphere		copper, cathode
	market for polyethylene terephthalate, granulate, amorphous	0.000267	0.000267	0.000267	0.000267	0.000267	0.000267	0.000267	0.000267	ei391_cutoff_IMAGE_SS	GLO	kilogram		technosphere		polyethylene terephthalate, granulate, amorphous
	market for silicone product	6e-07	6e-07	6e-07	6e-07	6e-07	6e-07	6e-07	6e-07	ei391_cutoff_IMAGE_SS	RoW	kilogram		technosphere		silicone product
	market for tin plating, pieces	0.008	0.008	0.008	0.008	0.008	0.008	0.008	0.008	ei391_cutoff_IMAGE_SS	GLO	square meter		technosphere		tin plating, pieces
	treatment of waste plastic, mixture, municipal incineration	-0.000268	-0.000268	-0.000268	-0.000268	-0.000268	-0.000268	-0.000268	-0.000268	ei391_cutoff_IMAGE_SS	RoW	kilogram		technosphere		waste plastic, mixture
production, confidential layers, SSP2-baseline
	Activity	confidential layers, SSP2-baseline
	code	eb0cd1b63d2147a4bc24e68b671b1143
	comment	System type dataset for materials used in the confidential layers. Quantities of biosphere flows depend on the scenario applied to the background database. For the dataset presented here, the IMAGE SSP2 baseline scenario was applied.
	location	CN
	reference product	confidential layers, SSP2-baseline
	type	process
	unit	unit
	worksheet name	Foreground
	Exchanges
	name	2023	2027	2030	2033	2035	2040	2045	2050	database	location	unit	categories	type	comment	reference product
	confidential layers, SSP2-baseline	1	1	1	1	1	1	1	1	Foreground	CN	unit		production		confidential layers, SSP2-baseline
	1,2-Dichlorobenzene	7.14462e-13	7.16669e-13	7.18853e-13	7.24254e-13	7.27676e-13	7.51627e-13	7.705e-13	7.73462e-13	biosphere3		kilogram	air::urban air close to ground	biosphere
	1,2-Dichlorobenzene	5.73247e-09	5.7814e-09	5.93299e-09	5.89769e-09	5.85168e-09	5.6601e-09	5.51345e-09	5.46439e-09	biosphere3		kilogram	water::surface water	biosphere
	1,3-Dioxolan-2-one	2.06828e-07	2.06843e-07	2.0862e-07	2.091e-07	2.0909e-07	2.09636e-07	2.10045e-07	2.10221e-07	biosphere3		kilogram	water	biosphere
	1,4-Butanediol	0	0	0	0	0	0	0	0	biosphere3		kilogram	air::non-urban air or from high stacks	biosphere
	1,4-Butanediol	1.31703e-06	1.31703e-06	1.31703e-06	1.31703e-06	1.31703e-06	1.31703e-06	1.31703e-06	1.31703e-06	biosphere3		kilogram	air::urban air close to ground	biosphere
	1,4-Butanediol	5.26805e-07	5.26805e-07	5.26813e-07	5.26815e-07	5.26815e-07	5.26817e-07	5.26819e-07	5.2682e-07	biosphere3		kilogram	water::surface water	biosphere
	1-Pentanol	7.24314e-14	7.27334e-14	7.30469e-14	7.34599e-14	7.37087e-14	7.51335e-14	7.65043e-14	7.67429e-14	biosphere3		kilogram	air::urban air close to ground	biosphere
	1-Pentanol	1.73838e-13	1.74562e-13	1.75315e-13	1.76306e-13	1.76903e-13	1.80323e-13	1.83613e-13	1.84185e-13	biosphere3		kilogram	water::surface water	biosphere
	1-Pentene	1.43167e-12	1.43384e-12	1.43379e-12	1.43348e-12	1.43344e-12	1.43478e-12	1.43378e-12	1.43406e-12	biosphere3		kilogram	air::urban air close to ground	biosphere
	1-Pentene	1.31366e-13	1.31914e-13	1.32483e-13	1.33232e-13	1.33683e-13	1.36267e-13	1.38753e-13	1.39186e-13	biosphere3		kilogram	water::surface water	biosphere
	2,2,4-Trimethyl pentane	2.8906e-14	2.8956e-14	3.16837e-14	3.25475e-14	3.26188e-14	3.3783e-14	3.47423e-14	3.49025e-14	biosphere3		kilogram	air	biosphere
	2,4-D	7.379e-12	7.4363e-12	7.44828e-12	7.42152e-12	7.4073e-12	7.44708e-12	7.53858e-12	7.45498e-12	biosphere3		kilogram	air::non-urban air or from high stacks	biosphere
	2,4-D	3.72594e-10	3.73247e-10	3.72828e-10	3.72565e-10	3.72531e-10	3.74378e-10	3.77875e-10	3.74435e-10	biosphere3		kilogram	soil::agricultural	biosphere
	2,4-D	1.82092e-13	1.83144e-13	1.83325e-13	1.82715e-13	1.82403e-13	1.83255e-13	1.85297e-13	1.83099e-13	biosphere3		kilogram	soil::forestry	biosphere
	2,4-D	1.03238e-12	1.03835e-12	1.03938e-12	1.03592e-12	1.03416e-12	1.03899e-12	1.05057e-12	1.0381e-12	biosphere3		kilogram	water::ground-	biosphere
	2,4-D	1.0835e-14	1.08975e-14	1.09081e-14	1.08716e-14	1.0853e-14	1.09034e-14	1.10248e-14	1.0894e-14	biosphere3		kilogram	water	biosphere
	2,4-D amines	8.37225e-19	1.51461e-18	2.26643e-18	3.14631e-18	3.7132e-18	7.13983e-18	1.0099e-17	1.23912e-17	biosphere3		kilogram	air::non-urban air or from high stacks	biosphere
	2,4-D amines	1.66758e-16	3.01858e-16	4.51804e-16	6.27292e-16	7.40354e-16	1.42378e-15	2.01396e-15	2.47113e-15	biosphere3		kilogram	soil::agricultural	biosphere
	2,4-D amines	5.19698e-18	9.40742e-18	1.40805e-17	1.95496e-17	2.30733e-17	4.43723e-17	6.27657e-17	7.70133e-17	biosphere3		kilogram	water::ground-	biosphere
	2,4-D amines	2.12406e-20	3.84486e-20	5.75474e-20	7.98995e-20	9.43004e-20	1.81349e-19	2.56522e-19	3.14751e-19	biosphere3		kilogram	water::surface water	biosphere
	2,4-D dimethylamine salt	0	0	0	0	0	0	0	0	biosphere3		kilogram	air	biosphere
	2,4-D dimethylamine salt	0	0	0	0	0	0	0	0	biosphere3		kilogram	soil::agricultural	biosphere
	2,4-D dimethylamine salt	0	0	0	0	0	0	0	0	biosphere3		kilogram	water::surface water	biosphere
	2,4-D ester	9.6954e-18	1.76008e-17	2.63749e-17	3.66436e-17	4.32595e-17	8.32498e-17	1.17785e-16	1.44536e-16	biosphere3		kilogram	air::non-urban air or from high stacks	biosphere
	2,4-D ester	4.56798e-17	8.20368e-17	1.22389e-16	1.69614e-16	2.0004e-16	3.83958e-16	5.42786e-16	6.65812e-16	biosphere3		kilogram	soil::agricultural	biosphere
	2,4-D ester	1.17158e-18	2.09912e-18	3.12858e-18	4.33339e-18	5.10962e-18	9.80174e-18	1.38537e-17	1.69924e-17	biosphere3		kilogram	water::ground-	biosphere
	2,4-D ester	4.49286e-21	8.04217e-21	1.19815e-20	1.65918e-20	1.95621e-20	3.75168e-20	5.30222e-20	6.50324e-20	biosphere3		kilogram	water::surface water	biosphere
	2,4-DB	1.66669e-17	3.02633e-17	4.53537e-17	6.30147e-17	7.43932e-17	1.43172e-16	2.02568e-16	2.48577e-16	biosphere3		kilogram	air::non-urban air or from high stacks	biosphere
	2,4-DB	2.60048e-16	4.71576e-16	7.0635e-16	9.81114e-16	1.15814e-15	2.22818e-15	3.15225e-15	3.86804e-15	biosphere3		kilogram	soil::agricultural	biosphere
	2,4-DB	6.92427e-18	1.25537e-17	1.88018e-17	2.61141e-17	3.08253e-17	5.93025e-17	8.38947e-17	1.02944e-16	biosphere3		kilogram	water::ground-	biosphere
	2,4-DB	2.8548e-20	5.1758e-20	7.75186e-20	1.07667e-19	1.27091e-19	2.44502e-19	3.45895e-19	4.24436e-19	biosphere3		kilogram	water::surface water	biosphere
	2,4-di-tert-butylphenol	0	0	0	0	0	0	0	0	biosphere3		kilogram	water	biosphere
	2-Aminopropanol	7.50994e-14	7.53284e-14	7.55468e-14	7.64134e-14	7.69677e-14	8.08935e-14	8.36864e-14	8.39899e-14	biosphere3		kilogram	air::urban air close to ground	biosphere
	2-Aminopropanol	1.93704e-13	1.94205e-13	1.94633e-13	1.97547e-13	1.99444e-13	2.1325e-13	2.22546e-13	2.23382e-13	biosphere3		kilogram	water::surface water	biosphere
	2-chlorobenzaldehyde	0	0	0	0	0	0	0	0	biosphere3		kilogram	water	biosphere
	2-Methyl-1-propanol	0	0	0	0	0	0	0	0	biosphere3		kilogram	air::non-urban air or from high stacks	biosphere
	2-Methyl-1-propanol	2.37406e-13	2.38087e-13	2.38811e-13	2.41057e-13	2.42511e-13	2.52305e-13	2.59235e-13	2.60195e-13	biosphere3		kilogram	air::urban air close to ground	biosphere
	2-Methyl-1-propanol	5.69767e-13	5.71401e-13	5.73139e-13	5.78529e-13	5.82018e-13	6.05524e-13	6.22156e-13	6.24461e-13	biosphere3		kilogram	water::surface water	biosphere
	2-Methyl-2-butene	7.25999e-12	7.25998e-12	7.26147e-12	7.26348e-12	7.26347e-12	7.26564e-12	7.2668e-12	7.26789e-12	biosphere3		kilogram	air::urban air close to ground	biosphere
	2-Methyl-2-butene	1.74242e-11	1.74242e-11	1.74278e-11	1.74326e-11	1.74326e-11	1.74378e-11	1.74406e-11	1.74432e-11	biosphere3		kilogram	water::surface water	biosphere
	2-Methylpentane	1.28532e-10	1.28494e-10	1.28474e-10	1.28446e-10	1.28446e-10	1.28495e-10	1.28516e-10	1.28573e-10	biosphere3		kilogram	air::urban air close to ground	biosphere
	2-Methylpentane	5.15618e-11	5.14633e-11	5.17141e-11	5.17013e-11	5.16802e-11	5.16269e-11	5.1585e-11	5.20618e-11	biosphere3		kilogram	water::surface water	biosphere
	2-Nitrobenzoic acid	1.88504e-13	1.88951e-13	1.89323e-13	1.92176e-13	1.94044e-13	2.07709e-13	2.16872e-13	2.17665e-13	biosphere3		kilogram	air::urban air close to ground	biosphere
	2-Propanol	5.84181e-12	5.84014e-12	5.8395e-12	5.83853e-12	5.83776e-12	5.83804e-12	5.83872e-12	5.83736e-12	biosphere3		kilogram	air::non-urban air or from high stacks	biosphere
	2-Propanol	3.26601e-08	3.30803e-08	3.35453e-08	3.4191e-08	3.45915e-08	3.54656e-08	3.57281e-08	3.56963e-08	biosphere3		kilogram	air::urban air close to ground	biosphere
	2-Propanol	7.96472e-06	7.96479e-06	7.96487e-06	7.96491e-06	7.96495e-06	7.96497e-06	7.96506e-06	7.9653e-06	biosphere3		kilogram	air	biosphere
	2-Propanol	1.81434e-11	1.8132e-11	1.82107e-11	1.82414e-11	1.82543e-11	1.83243e-11	1.8359e-11	1.84669e-11	biosphere3		kilogram	water::surface water	biosphere
	2-Propanol	6.82754e-10	6.83897e-10	6.8529e-10	6.86047e-10	6.86652e-10	6.86933e-10	6.88488e-10	6.92654e-10	biosphere3		kilogram	water	biosphere
	3-Methyl-1-butanol	0	0	0	0	0	0	0	0	biosphere3		kilogram	air::urban air close to ground	biosphere
	3-Methyl-1-butanol	0	0	0	0	0	0	0	0	biosphere3		kilogram	water::surface water	biosphere
	4-Methyl-2-pentanol	4.30628e-12	4.29805e-12	4.31899e-12	4.31793e-12	4.31616e-12	4.31171e-12	4.30822e-12	4.34803e-12	biosphere3		kilogram	water::surface water	biosphere
	4-Methyl-2-pentanone	1.27669e-13	1.27632e-13	1.27618e-13	1.27597e-13	1.2758e-13	1.27586e-13	1.27601e-13	1.27572e-13	biosphere3		kilogram	air::non-urban air or from high stacks	biosphere
	4-Methyl-2-pentanone	1.21709e-10	1.21476e-10	1.22068e-10	1.22038e-10	1.21988e-10	1.21862e-10	1.21763e-10	1.22889e-10	biosphere3		kilogram	air::urban air close to ground	biosphere
	4-Methyl-2-pentanone	8.34962e-10	8.33366e-10	8.37427e-10	8.37221e-10	8.36878e-10	8.36015e-10	8.35338e-10	8.43058e-10	biosphere3		kilogram	water::surface water	biosphere
	4-Methyl-2-pentanone	9.96219e-15	9.96116e-15	9.98824e-15	1.00685e-14	1.00682e-14	1.00728e-14	1.00788e-14	1.00718e-14	biosphere3		kilogram	water	biosphere
	Abamectin	1.08975e-14	1.09599e-14	1.09699e-14	1.09322e-14	1.09128e-14	1.09623e-14	1.1084e-14	1.09522e-14	biosphere3		kilogram	air::non-urban air or from high stacks	biosphere
	Abamectin	1.89446e-13	1.91932e-13	1.9266e-13	1.92006e-13	1.91667e-13	1.93509e-13	1.96871e-13	1.95648e-13	biosphere3		kilogram	soil::agricultural	biosphere
	Abamectin	3.5323e-16	3.55252e-16	3.55577e-16	3.54354e-16	3.53725e-16	3.55328e-16	3.59276e-16	3.55003e-16	biosphere3		kilogram	soil::forestry	biosphere
	Abamectin	8.26708e-16	8.31441e-16	8.32202e-16	8.29338e-16	8.27868e-16	8.31619e-16	8.40858e-16	8.30859e-16	biosphere3		kilogram	water::ground-	biosphere
	Abamectin	2.02919e-17	2.04081e-17	2.04268e-17	2.03565e-17	2.03204e-17	2.04125e-17	2.06392e-17	2.03938e-17	biosphere3		kilogram	water	biosphere
	Acenaphthene	5.6597e-12	5.58691e-12	5.50457e-12	5.36226e-12	5.26793e-12	5.17498e-12	5.02565e-12	4.44818e-12	biosphere3		kilogram	air::non-urban air or from high stacks	biosphere
	Acenaphthene	1.85256e-18	1.64717e-18	1.43597e-18	4.91325e-18	7.2448e-18	2.60554e-17	2.6736e-17	7.39719e-18	biosphere3		kilogram	air::urban air close to ground	biosphere
	Acenaphthene	3.84662e-09	3.84641e-09	3.84972e-09	3.85185e-09	3.85213e-09	3.85601e-09	3.85919e-09	3.85922e-09	biosphere3		kilogram	air	biosphere
	Acenaphthene	6.99447e-12	6.88596e-12	6.75523e-12	6.53506e-12	6.50449e-12	6.27202e-12	6.13222e-12	6.02821e-12	biosphere3		kilogram	water::ocean	biosphere
	Acenaphthene	3.09291e-09	3.09248e-09	3.09486e-09	3.0962e-09	3.09635e-09	3.09905e-09	3.10133e-09	3.10119e-09	biosphere3		kilogram	water::surface water	biosphere
	Acenaphthylene	7.21699e-13	7.16188e-13	7.13234e-13	7.08556e-13	7.05456e-13	7.11384e-13	7.24388e-13	7.39788e-13	biosphere3		kilogram	air	biosphere
	Acenaphthylene	3.46435e-12	3.41061e-12	3.34586e-12	3.23681e-12	3.22167e-12	3.10652e-12	3.03728e-12	2.98576e-12	biosphere3		kilogram	water::ocean	biosphere
	Acenaphthylene	1.6241e-11	1.61129e-11	1.59866e-11	1.58084e-11	1.57751e-11	1.558e-11	1.54602e-11	1.53777e-11	biosphere3		kilogram	water::surface water	biosphere
	Acephate	8.76099e-12	8.81366e-12	8.8235e-12	8.79499e-12	8.7804e-12	8.82324e-12	8.92275e-12	8.8178e-12	biosphere3		kilogram	air::non-urban air or from high stacks	biosphere
	Acephate	3.78849e-11	3.82178e-11	3.8301e-11	3.81759e-11	3.81117e-11	3.83702e-11	3.8896e-11	3.85254e-11	biosphere3		kilogram	soil::agricultural	biosphere
	Acephate	4.14147e-13	4.16542e-13	4.16955e-13	4.15571e-13	4.14863e-13	4.16805e-13	4.2145e-13	4.16451e-13	biosphere3		kilogram	soil::forestry	biosphere
	Acephate	1.19347e-13	1.20031e-13	1.20142e-13	1.19731e-13	1.19519e-13	1.20063e-13	1.21398e-13	1.19954e-13	biosphere3		kilogram	water::ground-	biosphere
	Acephate	1.09086e-14	1.09722e-14	1.09838e-14	1.09484e-14	1.09304e-14	1.09829e-14	1.11056e-14	1.09742e-14	biosphere3		kilogram	water	biosphere
	Acetaldehyde	5.10651e-09	5.09014e-09	4.80526e-09	4.10179e-09	4.09875e-09	3.5793e-09	3.40997e-09	3.30901e-09	biosphere3		kilogram	air::low population density, long-term	biosphere
	Acetaldehyde	1.4504e-07	1.43575e-07	1.415e-07	1.37626e-07	1.35259e-07	1.33304e-07	1.29933e-07	1.15849e-07	biosphere3		kilogram	air::non-urban air or from high stacks	biosphere
	Acetaldehyde	1.00385e-05	1.00368e-05	1.00357e-05	1.00351e-05	1.00347e-05	1.00334e-05	1.00323e-05	1.00354e-05	biosphere3		kilogram	air::urban air close to ground	biosphere
	Acetaldehyde	2.15389e-08	2.15319e-08	2.15296e-08	2.15118e-08	2.15154e-08	2.14981e-08	2.14949e-08	2.14736e-08	biosphere3		kilogram	air	biosphere
	Acetaldehyde	7.96644e-05	7.96644e-05	7.96644e-05	7.96644e-05	7.96644e-05	7.96644e-05	7.96645e-05	7.96645e-05	biosphere3		kilogram	water::surface water	biosphere
	Acetamide	7.13639e-14	7.21627e-14	7.2359e-14	7.20719e-14	7.19116e-14	7.23899e-14	7.34212e-14	7.27043e-14	biosphere3		kilogram	air::non-urban air or from high stacks	biosphere
	Acetamide	6.12782e-13	7.21758e-13	8.19251e-13	9.02449e-13	9.5292e-13	1.26367e-12	1.50794e-12	1.5282e-12	biosphere3		kilogram	soil::agricultural	biosphere
	Acetamiprid	2.08121e-13	2.09313e-13	2.09504e-13	2.08783e-13	2.08413e-13	2.09358e-13	2.11683e-13	2.09166e-13	biosphere3		kilogram	air::non-urban air or from high stacks	biosphere
	Acetamiprid	7.27284e-13	7.39392e-13	7.43198e-13	7.40693e-13	7.39389e-13	7.48259e-13	7.63441e-13	7.60702e-13	biosphere3		kilogram	soil::agricultural	biosphere
	Acetamiprid	1.90349e-14	1.91439e-14	1.91614e-14	1.90955e-14	1.90616e-14	1.9148e-14	1.93607e-14	1.91305e-14	biosphere3		kilogram	soil::forestry	biosphere
	Acetamiprid	1.11876e-16	1.12517e-16	1.1262e-16	1.12232e-16	1.12033e-16	1.12541e-16	1.13791e-16	1.12438e-16	biosphere3		kilogram	water::ground-	biosphere
	Acetamiprid	8.53877e-17	8.58766e-17	8.59551e-17	8.56594e-17	8.55075e-17	8.5895e-17	8.68492e-17	8.58164e-17	biosphere3		kilogram	water	biosphere
	Acetic acid	3.45732e-08	3.38193e-08	3.39834e-08	3.45499e-08	3.49312e-08	3.76743e-08	4.06966e-08	4.3531e-08	biosphere3		kilogram	air::non-urban air or from high stacks	biosphere
	Acetic acid	2.57173e-06	2.56613e-06	2.56227e-06	2.5606e-06	2.55949e-06	2.55533e-06	2.55211e-06	2.55214e-06	biosphere3		kilogram	air::urban air close to ground	biosphere
	Acetic acid	4.94041e-06	4.94058e-06	4.94079e-06	4.94125e-06	4.94159e-06	4.94253e-06	4.94312e-06	4.94364e-06	biosphere3		kilogram	air	biosphere
	Acetic acid	3.41041e-05	3.41048e-05	3.41055e-05	3.41066e-05	3.41073e-05	3.41088e-05	3.41093e-05	3.41094e-05	biosphere3		kilogram	water::surface water	biosphere
	Acetic acid	0	0	0	0	0	0	0	0	biosphere3		kilogram	water	biosphere
	Acetochlor	7.67306e-11	8.35544e-11	8.99845e-11	9.62376e-11	9.96273e-11	1.18949e-10	1.33743e-10	1.3493e-10	biosphere3		kilogram	soil::agricultural	biosphere
	Acetone	4.72458e-08	4.69958e-08	4.68152e-08	4.64586e-08	4.63458e-08	4.54883e-08	4.50897e-08	4.50208e-08	biosphere3		kilogram	air::non-urban air or from high stacks	biosphere
	Acetone	5.43839e-08	5.3161e-08	5.29714e-08	5.28436e-08	5.26323e-08	5.18686e-08	5.12951e-08	5.15694e-08	biosphere3		kilogram	air::urban air close to ground	biosphere
	Acetone	4.81448e-09	5.24705e-09	4.87242e-09	4.48734e-09	4.2143e-09	3.46289e-09	3.02208e-09	4.22157e-09	biosphere3		kilogram	air	biosphere
	Acetone	7.97373e-09	8.44523e-09	8.89935e-09	9.14887e-09	9.30891e-09	9.24286e-09	9.59478e-09	1.06167e-08	biosphere3		kilogram	water::surface water	biosphere
	Acetone	2.37445e-14	2.3742e-14	2.38065e-14	2.39977e-14	2.39972e-14	2.40082e-14	2.40224e-14	2.40058e-14	biosphere3		kilogram	water	biosphere
	Acetonitrile	8.74209e-11	8.79153e-11	8.80785e-11	8.79149e-11	8.78559e-11	8.85446e-11	8.97415e-11	8.9169e-11	biosphere3		kilogram	air::non-urban air or from high stacks	biosphere
	Acetonitrile	9.63169e-14	9.64828e-14	9.6594e-14	9.74759e-14	9.80565e-14	1.02542e-13	1.05694e-13	1.05977e-13	biosphere3		kilogram	water::surface water	biosphere
	Acetyl chloride	1.36561e-13	1.3713e-13	1.37722e-13	1.385e-13	1.38969e-13	1.41655e-13	1.4424e-13	1.4469e-13	biosphere3		kilogram	water::surface water	biosphere
	Acidity, unspecified	4.02628e-08	4.0275e-08	4.02907e-08	4.0305e-08	4.03157e-08	4.03334e-08	4.03631e-08	4.04045e-08	biosphere3		kilogram	water::surface water	biosphere
	Acidity, unspecified	4.99608e-13	4.99556e-13	5.00914e-13	5.04937e-13	5.04924e-13	5.05156e-13	5.05456e-13	5.05106e-13	biosphere3		kilogram	water	biosphere
	Acifluorfen	3.97961e-14	4.02415e-14	4.0351e-14	4.01909e-14	4.01015e-14	4.03682e-14	4.09433e-14	4.05435e-14	biosphere3		kilogram	air::non-urban air or from high stacks	biosphere
	Acifluorfen	1.70587e-15	1.72496e-15	1.72965e-15	1.72279e-15	1.71896e-15	1.73039e-15	1.75504e-15	1.73791e-15	biosphere3		kilogram	soil::agricultural	biosphere
	Aclonifen	3.6962e-16	3.7169e-16	3.71975e-16	3.70586e-16	3.69853e-16	3.7128e-16	3.75232e-16	3.70597e-16	biosphere3		kilogram	soil::agricultural	biosphere
	Acrinathrin	2.29448e-20	4.16666e-20	6.24457e-20	8.67643e-20	1.02432e-19	1.97138e-19	2.78924e-19	3.42277e-19	biosphere3		kilogram	soil::agricultural	biosphere
	Acrolein	1.97779e-09	1.97145e-09	1.86112e-09	1.58866e-09	1.58748e-09	1.38629e-09	1.32071e-09	1.28161e-09	biosphere3		kilogram	air::low population density, long-term	biosphere
	Acrolein	3.95728e-09	3.91868e-09	3.83491e-09	3.63567e-09	3.57978e-09	3.44808e-09	3.32807e-09	2.97162e-09	biosphere3		kilogram	air::non-urban air or from high stacks	biosphere
	Acrolein	2.10989e-09	2.10933e-09	2.09638e-09	2.0544e-09	2.0543e-09	2.03034e-09	2.01899e-09	2.01126e-09	biosphere3		kilogram	air::urban air close to ground	biosphere
	Acrolein	1.76649e-12	1.76849e-12	1.78606e-12	1.78357e-12	1.78748e-12	1.79791e-12	1.80934e-12	1.80654e-12	biosphere3		kilogram	air	biosphere
	Acrolein	0	0	0	0	0	0	0	0	biosphere3		kilogram	water	biosphere
	Acrylate	5.90285e-10	5.91654e-10	5.94895e-10	5.96803e-10	5.97552e-10	6.02422e-10	6.10118e-10	6.17888e-10	biosphere3		kilogram	water::surface water	biosphere
	Acrylic acid	2.49407e-10	2.49986e-10	2.51355e-10	2.52161e-10	2.52478e-10	2.54535e-10	2.57787e-10	2.6107e-10	biosphere3		kilogram	air::urban air close to ground	biosphere
	Acrylonitrile	0	0	0	0	0	0	0	0	biosphere3		kilogram	air	biosphere
	Acrylonitrile	0	0	0	0	0	0	0	0	biosphere3		kilogram	water	biosphere
	Actinides, radioactive, unspecified	2.22081e-05	2.19323e-05	2.1593e-05	2.09984e-05	2.06041e-05	2.01524e-05	1.9464e-05	1.70371e-05	biosphere3		kilo Becquerel	air::non-urban air or from high stacks	biosphere
	Actinides, radioactive, unspecified	3.30044e-07	3.20599e-07	3.11635e-07	3.05385e-07	3.00904e-07	2.75797e-07	2.43994e-07	2.46719e-07	biosphere3		kilo Becquerel	water::ocean	biosphere
	Aerosols, radioactive, unspecified	3.8439e-08	4.05831e-08	4.30408e-08	4.21935e-08	4.15112e-08	3.13856e-08	1.65212e-08	6.53575e-09	biosphere3		kilo Becquerel	air::non-urban air or from high stacks	biosphere
	Alachlor	2.81629e-13	2.84781e-13	2.85556e-13	2.84422e-13	2.8379e-13	2.85678e-13	2.89747e-13	2.86918e-13	biosphere3		kilogram	air::non-urban air or from high stacks	biosphere
	Alachlor	2.56911e-12	3.01543e-12	3.41469e-12	3.75532e-12	3.96197e-12	5.23541e-12	6.23664e-12	6.31961e-12	biosphere3		kilogram	soil::agricultural	biosphere
	Aldehydes, unspecified	1.03932e-08	1.02601e-08	1.0098e-08	9.81437e-09	9.62599e-09	9.38668e-09	9.03811e-09	7.91964e-09	biosphere3		kilogram	air::non-urban air or from high stacks	biosphere
	Aldehydes, unspecified	1.4465e-10	1.46175e-10	1.47727e-10	1.49063e-10	1.49956e-10	1.50404e-10	1.52216e-10	1.56013e-10	biosphere3		kilogram	air::urban air close to ground	biosphere
	Aldehydes, unspecified	1.1112e-11	1.11153e-11	1.11251e-11	1.11495e-11	1.11527e-11	1.11717e-11	1.11837e-11	1.11897e-11	biosphere3		kilogram	air	biosphere
	Aldicarb	1.40026e-11	1.41051e-11	1.42226e-11	1.43765e-11	1.44716e-11	1.50754e-11	1.56006e-11	1.58237e-11	biosphere3		kilogram	soil::agricultural	biosphere
	Aldrin	2.22938e-09	2.21435e-09	2.19867e-09	2.20074e-09	2.20256e-09	2.19561e-09	2.19474e-09	2.17303e-09	biosphere3		kilogram	soil::agricultural	biosphere
	Alkylbenzene (c10-c15)	3.17666e-13	3.19485e-13	3.19778e-13	3.18677e-13	3.18112e-13	3.19554e-13	3.23104e-13	3.19261e-13	biosphere3		kilogram	air::non-urban air or from high stacks	biosphere
	Alkylbenzene (c10-c15)	2.42188e-12	2.43575e-12	2.43798e-12	2.42959e-12	2.42528e-12	2.43627e-12	2.46333e-12	2.43404e-12	biosphere3		kilogram	soil::agricultural	biosphere
	Alkylbenzene (c10-c15)	6.75516e-15	6.79383e-15	6.80005e-15	6.77665e-15	6.76464e-15	6.79529e-15	6.87078e-15	6.78907e-15	biosphere3		kilogram	soil::forestry	biosphere
	Allyl chloride	1.77939e-08	1.77939e-08	1.77942e-08	1.77943e-08	1.77943e-08	1.77944e-08	1.77944e-08	1.77945e-08	biosphere3		kilogram	water	biosphere
	Alpha-cypermethrin	3.62073e-14	3.64146e-14	3.64479e-14	3.63225e-14	3.62581e-14	3.64224e-14	3.6827e-14	3.63891e-14	biosphere3		kilogram	air::non-urban air or from high stacks	biosphere
	Alpha-cypermethrin	1.27388e-12	1.28672e-12	1.30791e-12	1.34907e-12	1.3618e-12	1.39378e-12	1.40723e-12	1.40665e-12	biosphere3		kilogram	soil::agricultural	biosphere
	Alpha-cypermethrin	1.02829e-15	1.03417e-15	1.03512e-15	1.03156e-15	1.02973e-15	1.0344e-15	1.04589e-15	1.03345e-15	biosphere3		kilogram	soil::forestry	biosphere
	Alpha-cypermethrin	5.54488e-17	5.57663e-17	5.58173e-17	5.56253e-17	5.55267e-17	5.57783e-17	5.63979e-17	5.57273e-17	biosphere3		kilogram	water	biosphere
	Aluminium	0.000126561	0.000127191	0.000128708	0.000132221	0.000132894	0.000137217	0.000139443	0.000141308	biosphere3		kilogram	natural resource::in ground	biosphere
	Aluminium hydroxide	1.30719e-13	1.28682e-13	1.26223e-13	1.26463e-13	1.2665e-13	1.32432e-13	1.40787e-13	1.41688e-13	biosphere3		kilogram	water	biosphere
	Aluminium III	2.39614e-07	2.3264e-07	2.25802e-07	2.14001e-07	2.05862e-07	1.71986e-07	1.37224e-07	1.29814e-07	biosphere3		kilogram	air::low population density, long-term	biosphere
	Aluminium III	2.00217e-08	1.99661e-08	1.99383e-08	1.97986e-08	1.96928e-08	1.96491e-08	1.95214e-08	1.87336e-08	biosphere3		kilogram	air::non-urban air or from high stacks	biosphere
	Aluminium III	2.08336e-06	2.08252e-06	2.08169e-06	2.08049e-06	2.07941e-06	2.07913e-06	2.07826e-06	2.07185e-06	biosphere3		kilogram	air::urban air close to ground	biosphere
	Aluminium III	2.05888e-05	2.053e-05	2.04799e-05	2.04453e-05	2.0418e-05	2.04578e-05	2.05465e-05	2.03352e-05	biosphere3		kilogram	air	biosphere
	Aluminium III	2.9727e-07	2.82506e-07	2.73252e-07	2.68604e-07	2.65458e-07	2.52742e-07	2.37855e-07	3.84938e-07	biosphere3		kilogram	soil::agricultural	biosphere
	Aluminium III	1.49996e-06	1.48682e-06	1.48375e-06	1.48494e-06	1.48871e-06	1.50744e-06	1.51321e-06	1.52242e-06	biosphere3		kilogram	soil::industrial	biosphere
	Aluminium III	1.02625e-05	1.01543e-05	1.00093e-05	9.74872e-06	9.57626e-06	9.44399e-06	9.19939e-06	8.17509e-06	biosphere3		kilogram	soil	biosphere
	Aluminium III	4.98568e-07	4.95729e-07	4.93975e-07	4.93372e-07	4.92169e-07	4.96572e-07	5.02595e-07	4.94675e-07	biosphere3		kilogram	water::ground-	biosphere
	Aluminium III	0.00092259	0.000918875	0.000915588	0.000910367	0.000906007	0.000905638	0.00090417	0.000876106	biosphere3		kilogram	water::ground-, long-term	biosphere
	Aluminium III	3.11725e-07	3.13507e-07	3.16504e-07	3.2086e-07	3.24903e-07	3.39784e-07	3.59097e-07	3.70022e-07	biosphere3		kilogram	water::ocean	biosphere
	Aluminium III	1.1706e-06	1.16386e-06	1.15606e-06	1.14161e-06	1.13183e-06	1.11272e-06	1.08983e-06	1.04444e-06	biosphere3		kilogram	water::surface water	biosphere
	Aluminium III	1.51457e-09	1.51788e-09	1.52395e-09	1.52494e-09	1.53056e-09	1.53871e-09	1.56157e-09	1.59032e-09	biosphere3		kilogram	water	biosphere
	Ametryn	4.22399e-12	4.22179e-12	4.21915e-12	4.21461e-12	4.21171e-12	4.20878e-12	4.2053e-12	4.18926e-12	biosphere3		kilogram	soil::agricultural	biosphere
	Amidosulfuron	2.87342e-14	2.87292e-14	2.87287e-14	2.87327e-14	2.87347e-14	2.87656e-14	2.8799e-14	2.87743e-14	biosphere3		kilogram	soil::agricultural	biosphere
	Amine oxides	0	0	0	0	0	0	0	0	biosphere3		kilogram	air	biosphere
	Ammonia	3.52997e-08	3.51954e-08	3.32502e-08	2.84391e-08	2.84176e-08	2.48716e-08	2.3723e-08	2.30322e-08	biosphere3		kilogram	air::low population density, long-term	biosphere
	Ammonia	6.47632e-07	6.34444e-07	6.24637e-07	6.15527e-07	6.11211e-07	5.93292e-07	5.96337e-07	5.58548e-07	biosphere3		kilogram	air::non-urban air or from high stacks	biosphere
	Ammonia	1.00294e-05	1.00111e-05	1.00022e-05	1.00019e-05	1.00003e-05	9.96746e-06	9.93314e-06	9.99008e-06	biosphere3		kilogram	air::urban air close to ground	biosphere
	Ammonia	0.000605046	0.000605025	0.000605009	0.000604999	0.00060499	0.00060501	0.000605047	0.000604965	biosphere3		kilogram	air	biosphere
	Ammonia	1.02551e-10	1.02582e-10	1.02673e-10	1.02898e-10	1.02927e-10	1.03102e-10	1.03214e-10	1.03269e-10	biosphere3		kilogram	soil::industrial	biosphere
	Ammonium	1.7048e-07	1.69705e-07	1.69175e-07	1.68637e-07	1.67591e-07	1.66883e-07	1.65941e-07	1.59374e-07	biosphere3		kilogram	water::ground-	biosphere
	Ammonium	2.18017e-07	2.18462e-07	2.19352e-07	2.19797e-07	2.20108e-07	2.20779e-07	2.21879e-07	2.23295e-07	biosphere3		kilogram	water::ground-, long-term	biosphere
	Ammonium	4.79036e-07	4.71614e-07	4.62672e-07	4.47613e-07	4.45523e-07	4.29622e-07	4.2006e-07	4.12946e-07	biosphere3		kilogram	water::ocean	biosphere
	Ammonium	4.86252e-05	4.86074e-05	4.85925e-05	4.85769e-05	4.85714e-05	4.85394e-05	4.85192e-05	4.85088e-05	biosphere3		kilogram	water::surface water	biosphere
	Ammonium	2.06933e-06	2.06918e-06	2.06931e-06	2.06942e-06	2.06942e-06	2.06966e-06	2.07001e-06	2.07031e-06	biosphere3		kilogram	water	biosphere
	Ammonium carbonate	1.66497e-09	1.66508e-09	1.66687e-09	1.67001e-09	1.67058e-09	1.67362e-09	1.67595e-09	1.67756e-09	biosphere3		kilogram	air::urban air close to ground	biosphere
	Ammonium sulfate	7.98792e-13	8.03566e-13	8.06271e-13	8.16411e-13	8.2314e-13	8.42089e-13	8.54302e-13	8.62855e-13	biosphere3		kilogram	water	biosphere
	Anhydrite	1.10941e-07	1.10947e-07	1.10953e-07	1.10954e-07	1.10958e-07	1.10966e-07	1.10976e-07	1.10992e-07	biosphere3		kilogram	natural resource::in ground	biosphere
	Aniline	1.67327e-12	1.68291e-12	1.69428e-12	1.71307e-12	1.72486e-12	1.8014e-12	1.86406e-12	1.88577e-12	biosphere3		kilogram	air::urban air close to ground	biosphere
	Aniline	0	0	0	0	0	0	0	0	biosphere3		kilogram	water::ground-	biosphere
	Aniline	4.10011e-12	4.12295e-12	4.14964e-12	4.19994e-12	4.23178e-12	4.44284e-12	4.60944e-12	4.66221e-12	biosphere3		kilogram	water::surface water	biosphere
	Aniline	2.63088e-08	2.63189e-08	2.63176e-08	2.6317e-08	2.63163e-08	2.63172e-08	2.63206e-08	2.635e-08	biosphere3		kilogram	water	biosphere
	Anthracene	1.17646e-17	1.17848e-17	1.28202e-17	1.31504e-17	1.31793e-17	1.36282e-17	1.39993e-17	1.40586e-17	biosphere3		kilogram	air	biosphere
	Anthracene	6.54999e-10	6.54964e-10	6.55527e-10	6.55891e-10	6.55938e-10	6.56599e-10	6.5714e-10	6.57145e-10	biosphere3		kilogram	water::surface water	biosphere
	Anthranilic acid	1.36313e-13	1.36699e-13	1.37065e-13	1.38631e-13	1.39641e-13	1.4684e-13	1.51941e-13	1.52474e-13	biosphere3		kilogram	air::urban air close to ground	biosphere
	Anthraquinone	1.51002e-14	1.52206e-14	1.53536e-14	1.5504e-14	1.5601e-14	1.62391e-14	1.67867e-14	1.71638e-14	biosphere3		kilogram	soil::agricultural	biosphere
	Antimony	6.16258e-10	6.16614e-10	6.17268e-10	4.64417e-09	4.64388e-09	3.56137e-09	2.18955e-09	1.55652e-09	biosphere3		kilogram	natural resource::in ground	biosphere
	Antimony ion	2.31298e-11	2.25052e-11	2.1896e-11	2.08339e-11	2.0101e-11	1.7046e-11	1.39172e-11	1.3256e-11	biosphere3		kilogram	air::low population density, long-term	biosphere
	Antimony ion	1.62857e-08	1.62876e-08	1.63069e-08	1.63046e-08	1.62916e-08	1.63049e-08	1.63011e-08	1.61691e-08	biosphere3		kilogram	air::non-urban air or from high stacks	biosphere
	Antimony ion	4.42778e-10	4.4233e-10	4.41575e-10	4.40309e-10	4.39215e-10	4.39946e-10	4.40693e-10	4.3477e-10	biosphere3		kilogram	air::urban air close to ground	biosphere
	Antimony ion	5.30467e-07	5.29123e-07	4.98747e-07	4.44758e-07	4.445e-07	4.34834e-07	4.2507e-07	4.24357e-07	biosphere3		kilogram	air	biosphere
	Antimony ion	1.61041e-11	1.62582e-11	1.64093e-11	1.66073e-11	1.67401e-11	1.69788e-11	1.72287e-11	1.74327e-11	biosphere3		kilogram	soil::agricultural	biosphere
	Antimony ion	5.83989e-10	5.84139e-10	5.84937e-10	5.84423e-10	5.84075e-10	5.83682e-10	5.84117e-10	5.8234e-10	biosphere3		kilogram	soil::industrial	biosphere
	Antimony ion	4.29561e-10	4.25083e-10	4.19162e-10	4.0845e-10	4.01335e-10	3.95937e-10	3.85907e-10	3.43801e-10	biosphere3		kilogram	soil	biosphere
	Antimony ion	3.2021e-09	3.00473e-09	2.84289e-09	2.78139e-09	2.73751e-09	2.91896e-09	3.25029e-09	3.07096e-09	biosphere3		kilogram	water::ground-	biosphere
	Antimony ion	1.92653e-07	1.92696e-07	1.93061e-07	1.96313e-07	1.98308e-07	2.08887e-07	2.21685e-07	2.28625e-07	biosphere3		kilogram	water::ground-, long-term	biosphere
	Antimony ion	7.17981e-08	7.22387e-08	7.27454e-08	7.4547e-08	7.56895e-08	8.07135e-08	8.65007e-08	9.06605e-08	biosphere3		kilogram	water::surface water	biosphere
	Antimony ion	5.0093e-14	5.01485e-14	5.0508e-14	5.17957e-14	5.18688e-14	5.3126e-14	5.37919e-14	5.43146e-14	biosphere3		kilogram	water	biosphere
	Antimony-122	1.2246e-08	1.15184e-08	1.07757e-08	1.00856e-08	9.61873e-09	8.36853e-09	7.49758e-09	8.07418e-09	biosphere3		kilo Becquerel	water::surface water	biosphere
	Antimony-124	1.1815e-11	1.14573e-11	1.10891e-11	1.03775e-11	9.88965e-12	8.03152e-12	6.26087e-12	5.8451e-12	biosphere3		kilo Becquerel	air::non-urban air or from high stacks	biosphere
	Antimony-124	1.58432e-05	1.5335e-05	1.48955e-05	1.66302e-05	1.7789e-05	2.13711e-05	2.37691e-05	2.69073e-05	biosphere3		kilo Becquerel	water::surface water	biosphere
	Antimony-125	3.16987e-10	2.98153e-10	2.78928e-10	2.61064e-10	2.4898e-10	2.16619e-10	1.94074e-10	2.09e-10	biosphere3		kilo Becquerel	air::non-urban air or from high stacks	biosphere
	Antimony-125	5.92209e-07	5.60063e-07	5.27418e-07	4.94774e-07	4.72618e-07	4.07596e-07	3.56991e-07	3.76619e-07	biosphere3		kilo Becquerel	water::surface water	biosphere
	AOX, Adsorbable Organic Halogen	0	0	0	0	0	0	0	0	biosphere3		kilogram	water::ground-	biosphere
	AOX, Adsorbable Organic Halogen	4.0713e-12	4.06762e-12	4.07576e-12	4.08879e-12	4.11922e-12	4.22293e-12	4.36018e-12	4.45503e-12	biosphere3		kilogram	water::ocean	biosphere
	AOX, Adsorbable Organic Halogen	2.94775e-08	2.95922e-08	2.98709e-08	3.00424e-08	3.00094e-08	2.96243e-08	2.92926e-08	2.92287e-08	biosphere3		kilogram	water::surface water	biosphere
	AOX, Adsorbable Organic Halogen	3.68549e-09	3.6775e-09	3.66827e-09	3.65353e-09	3.65136e-09	3.63628e-09	3.62727e-09	3.62113e-09	biosphere3		kilogram	water	biosphere
	Argon-40	2.3673e-08	2.57443e-08	2.75567e-08	2.90063e-08	3.00683e-08	3.73138e-08	5.06334e-08	6.39557e-08	biosphere3		kilogram	air	biosphere
	Argon-40	0.000123959	0.000123997	0.000124028	0.00012404	0.000124063	0.000124108	0.000124163	0.000124173	biosphere3		kilogram	natural resource::in air	biosphere
	Argon-41	1.83983e-05	1.9327e-05	2.03849e-05	1.98212e-05	1.93908e-05	1.44676e-05	7.52175e-06	2.89594e-06	biosphere3		kilo Becquerel	air::non-urban air or from high stacks	biosphere
	Arsenic	8.63105e-09	8.63306e-09	8.73419e-09	8.76868e-09	8.77279e-09	8.81412e-09	8.85116e-09	8.87395e-09	biosphere3		kilogram	natural resource::in ground	biosphere
	Arsenic ion	1.22552e-09	1.18864e-09	1.15245e-09	1.09001e-09	1.04695e-09	8.67445e-10	6.83285e-10	6.44434e-10	biosphere3		kilogram	air::low population density, long-term	biosphere
	Arsenic ion	1.29637e-07	1.29621e-07	1.29734e-07	1.29679e-07	1.29558e-07	1.29651e-07	1.29617e-07	1.28503e-07	biosphere3		kilogram	air::non-urban air or from high stacks	biosphere
	Arsenic ion	5.91218e-09	5.8618e-09	5.82383e-09	5.79607e-09	5.77687e-09	5.73785e-09	5.69884e-09	5.68956e-09	biosphere3		kilogram	air::urban air close to ground	biosphere
	Arsenic ion	1.45997e-09	1.45698e-09	1.43539e-09	1.39454e-09	1.39364e-09	1.38317e-09	1.37441e-09	1.37036e-09	biosphere3		kilogram	air	biosphere
	Arsenic ion	3.38511e-10	3.3287e-10	3.29214e-10	3.28162e-10	3.27413e-10	3.23161e-10	3.18651e-10	3.64793e-10	biosphere3		kilogram	soil::agricultural	biosphere
	Arsenic ion	4.97591e-10	4.92661e-10	4.91744e-10	4.92618e-10	4.9437e-10	5.0205e-10	5.04725e-10	5.09848e-10	biosphere3		kilogram	soil::industrial	biosphere
	Arsenic ion	1.42692e-09	1.41198e-09	1.3921e-09	1.35624e-09	1.33247e-09	1.31434e-09	1.28073e-09	1.13979e-09	biosphere3		kilogram	soil	biosphere
	Arsenic ion	2.36503e-08	2.1929e-08	2.04604e-08	2.0081e-08	1.98122e-08	2.24103e-08	2.76226e-08	2.69798e-08	biosphere3		kilogram	water::ground-	biosphere
	Arsenic ion	7.24646e-07	7.18921e-07	7.13958e-07	7.11604e-07	7.09936e-07	7.17006e-07	7.30162e-07	7.20904e-07	biosphere3		kilogram	water::ground-, long-term	biosphere
	Arsenic ion	5.6844e-10	5.65544e-10	5.64313e-10	5.6513e-10	5.67207e-10	5.74449e-10	5.83187e-10	5.90061e-10	biosphere3		kilogram	water::ocean	biosphere
	Arsenic ion	4.43606e-07	4.41717e-07	4.39265e-07	4.34178e-07	4.3053e-07	4.27102e-07	4.21619e-07	3.97699e-07	biosphere3		kilogram	water::surface water	biosphere
	Arsenic ion	1.24372e-10	1.23774e-10	1.22864e-10	1.21708e-10	1.21592e-10	1.21497e-10	1.22097e-10	1.21701e-10	biosphere3		kilogram	water	biosphere
	Arsine	2.8723e-15	2.87456e-15	2.88744e-15	2.89282e-15	2.8938e-15	2.89942e-15	2.90494e-15	2.91059e-15	biosphere3		kilogram	air::urban air close to ground	biosphere
	Asulam	7.49809e-17	1.33911e-16	1.9933e-16	2.75899e-16	3.25221e-16	6.2325e-16	8.80598e-16	1.07993e-15	biosphere3		kilogram	soil::agricultural	biosphere
	Atrazine	5.36031e-13	5.51284e-13	5.66892e-13	5.88565e-13	6.00854e-13	6.32864e-13	6.47296e-13	6.46309e-13	biosphere3		kilogram	air::non-urban air or from high stacks	biosphere
	Atrazine	1.75933e-09	1.7655e-09	1.77068e-09	1.77967e-09	1.78472e-09	1.81254e-09	1.83471e-09	1.82685e-09	biosphere3		kilogram	soil::agricultural	biosphere
	Atrazine	1.40548e-14	1.4627e-14	1.52993e-14	1.63114e-14	1.68849e-14	1.82514e-14	1.87518e-14	1.88057e-14	biosphere3		kilogram	soil::forestry	biosphere
	Atrazine	8.73785e-15	9.13816e-15	9.609e-15	1.02953e-14	1.06827e-14	1.18658e-14	1.25129e-14	1.28272e-14	biosphere3		kilogram	water::ground-	biosphere
	Atrazine	4.91337e-18	5.28594e-18	5.72543e-18	6.29997e-18	6.61979e-18	8.38772e-18	9.86204e-18	1.09667e-17	biosphere3		kilogram	water::surface water	biosphere
	Atrazine	6.2549e-16	6.50952e-16	6.80873e-16	7.25916e-16	7.51439e-16	8.12253e-16	8.34522e-16	8.3692e-16	biosphere3		kilogram	water	biosphere
	Azadirachtin	5.847e-12	5.96302e-12	6.00099e-12	5.98089e-12	5.97038e-12	6.0548e-12	6.19344e-12	6.18567e-12	biosphere3		kilogram	soil::agricultural	biosphere
	Azinphos-methyl	1.28672e-12	1.29549e-12	1.30639e-12	1.32127e-12	1.33046e-12	1.38743e-12	1.43641e-12	1.4578e-12	biosphere3		kilogram	soil::agricultural	biosphere
	Azoxystrobin	9.95325e-13	1.00226e-12	1.00412e-12	1.00172e-12	1.00052e-12	1.0067e-12	1.01862e-12	1.00708e-12	biosphere3		kilogram	air::non-urban air or from high stacks	biosphere
	Azoxystrobin	1.84651e-11	1.86038e-11	1.8772e-11	1.904e-11	1.91446e-11	1.96205e-11	1.99906e-11	2.00407e-11	biosphere3		kilogram	soil::agricultural	biosphere
	Azoxystrobin	4.08071e-14	4.10701e-14	4.1147e-14	4.10691e-14	4.10322e-14	4.12952e-14	4.17718e-14	4.12916e-14	biosphere3		kilogram	soil::forestry	biosphere
	Azoxystrobin	4.69057e-15	4.71945e-15	4.72647e-15	4.71459e-15	4.70871e-15	4.73535e-15	4.78918e-15	4.73336e-15	biosphere3		kilogram	water::ground-	biosphere
	Azoxystrobin	1.25431e-15	1.26238e-15	1.26472e-15	1.2623e-15	1.26115e-15	1.26919e-15	1.28383e-15	1.26906e-15	biosphere3		kilogram	water	biosphere
	Barite	1.80423e-05	1.79659e-05	1.79391e-05	1.79457e-05	1.80424e-05	1.83163e-05	1.8687e-05	1.89575e-05	biosphere3		kilogram	water::ocean	biosphere
	Barite	0	0	0	0	0	0	0	0	biosphere3		kilogram	water	biosphere
	Barium	0.000258429	0.000255711	0.000254454	0.000253834	0.000254028	0.000255349	0.000256959	0.000259258	biosphere3		kilogram	natural resource::in ground	biosphere
	Barium II	1.44654e-09	1.40657e-09	1.36747e-09	1.29928e-09	1.25224e-09	1.05592e-09	8.54932e-10	8.12721e-10	biosphere3		kilogram	air::low population density, long-term	biosphere
	Barium II	8.19655e-08	8.12945e-08	8.03453e-08	7.86193e-08	7.7468e-08	7.67998e-08	7.57102e-08	6.79555e-08	biosphere3		kilogram	air::non-urban air or from high stacks	biosphere
	Barium II	2.92231e-08	2.9165e-08	2.90908e-08	2.89599e-08	2.887e-08	2.88075e-08	2.86886e-08	2.81544e-08	biosphere3		kilogram	air::urban air close to ground	biosphere
	Barium II	2.04431e-07	2.03912e-07	1.9222e-07	1.71437e-07	1.71335e-07	1.67615e-07	1.63855e-07	1.63566e-07	biosphere3		kilogram	air	biosphere
	Barium II	1.38661e-09	1.39976e-09	1.41264e-09	1.42942e-09	1.44082e-09	1.46101e-09	1.48212e-09	1.49932e-09	biosphere3		kilogram	soil::agricultural	biosphere
	Barium II	5.84783e-07	5.78526e-07	5.7723e-07	5.78274e-07	5.80437e-07	5.9004e-07	5.93268e-07	5.99435e-07	biosphere3		kilogram	soil::industrial	biosphere
	Barium II	4.71268e-08	4.66331e-08	4.59764e-08	4.47921e-08	4.40066e-08	4.34078e-08	4.22976e-08	3.76418e-08	biosphere3		kilogram	soil	biosphere
	Barium II	4.55963e-09	4.49799e-09	4.4483e-09	4.41934e-09	4.39803e-09	4.48193e-09	4.62739e-09	4.49462e-09	biosphere3		kilogram	water::ground-	biosphere
	Barium II	1.02294e-05	1.01763e-05	1.01478e-05	1.01522e-05	1.01373e-05	1.02415e-05	1.03844e-05	1.02825e-05	biosphere3		kilogram	water::ground-, long-term	biosphere
	Barium II	3.82401e-07	3.76468e-07	3.69321e-07	3.57284e-07	3.55613e-07	3.42903e-07	3.3526e-07	3.29573e-07	biosphere3		kilogram	water::ocean	biosphere
	Barium II	8.63098e-07	8.48994e-07	8.34233e-07	8.14055e-07	8.10311e-07	7.87829e-07	7.73813e-07	7.64689e-07	biosphere3		kilogram	water::surface water	biosphere
	Barium II	1.5566e-08	1.55574e-08	1.55881e-08	1.56904e-08	1.56887e-08	1.56844e-08	1.56861e-08	1.56725e-08	biosphere3		kilogram	water	biosphere
	Barium-140	4.63747e-09	4.65836e-09	4.6771e-09	4.37638e-09	4.16733e-09	3.1325e-09	2.00155e-09	1.38284e-09	biosphere3		kilo Becquerel	air::non-urban air or from high stacks	biosphere
	Barium-140	1.20562e-08	1.21112e-08	1.21607e-08	1.13788e-08	1.08352e-08	8.14361e-09	5.20149e-09	3.59098e-09	biosphere3		kilo Becquerel	water::surface water	biosphere
	Basalt	2.04964e-05	2.05391e-05	2.06033e-05	2.06839e-05	2.07443e-05	2.0923e-05	2.10958e-05	2.1109e-05	biosphere3		kilogram	natural resource::in ground	biosphere
	Benfluralin	0	0	0	0	0	0	0	0	biosphere3		kilogram	soil::agricultural	biosphere
	Benomyl	1.82763e-13	1.84169e-13	1.85115e-13	1.85461e-13	1.85885e-13	1.8961e-13	1.94392e-13	1.9631e-13	biosphere3		kilogram	soil::agricultural	biosphere
	Bensulfuron methyl ester	2.10682e-14	2.10585e-14	2.10466e-14	2.10255e-14	2.1012e-14	2.10033e-14	2.09911e-14	2.0915e-14	biosphere3		kilogram	soil::agricultural	biosphere
	Bentazone	1.22295e-13	1.23661e-13	1.23996e-13	1.23504e-13	1.2323e-13	1.24048e-13	1.25813e-13	1.24584e-13	biosphere3		kilogram	air::non-urban air or from high stacks	biosphere
	Bentazone	9.98115e-13	9.98604e-13	9.98656e-13	9.98292e-13	9.98087e-13	9.99425e-13	1.00159e-12	9.99277e-13	biosphere3		kilogram	soil::agricultural	biosphere
	Bentazone	3.93561e-15	3.95794e-15	3.96129e-15	3.94688e-15	3.93931e-15	3.95597e-15	3.99931e-15	3.95094e-15	biosphere3		kilogram	water::ground-	biosphere
	Bentazone	2.43897e-18	2.45281e-18	2.45488e-18	2.44595e-18	2.44126e-18	2.45159e-18	2.47844e-18	2.44847e-18	biosphere3		kilogram	water::surface water	biosphere
	Benz(a)anthracene	1.39137e-14	1.38073e-14	1.3748e-14	1.3657e-14	1.3597e-14	1.37106e-14	1.39609e-14	1.42582e-14	biosphere3		kilogram	air	biosphere
	Benz(a)anthracene	2.4717e-12	2.47156e-12	2.47369e-12	2.47506e-12	2.47524e-12	2.47773e-12	2.47977e-12	2.47979e-12	biosphere3		kilogram	water::surface water	biosphere
	Benzal chloride	2.78612e-09	2.78613e-09	2.78684e-09	2.78708e-09	2.7871e-09	2.78739e-09	2.78765e-09	2.78781e-09	biosphere3		kilogram	air::urban air close to ground	biosphere
	Benzal chloride	6.68658e-09	6.68661e-09	6.6883e-09	6.68888e-09	6.68895e-09	6.68964e-09	6.69026e-09	6.69064e-09	biosphere3		kilogram	water::surface water	biosphere
	Benzaldehyde	1.53084e-09	1.52593e-09	1.44053e-09	1.22964e-09	1.22873e-09	1.07301e-09	1.02225e-09	9.91979e-10	biosphere3		kilogram	air::low population density, long-term	biosphere
	Benzaldehyde	1.08107e-09	1.09574e-09	1.0698e-09	9.74585e-10	9.6996e-10	9.18097e-10	9.06016e-10	8.86353e-10	biosphere3		kilogram	air::non-urban air or from high stacks	biosphere
	Benzaldehyde	1.17587e-09	1.17545e-09	1.16544e-09	1.13296e-09	1.13289e-09	1.11436e-09	1.10557e-09	1.09957e-09	biosphere3		kilogram	air::urban air close to ground	biosphere
	Benzaldehyde	4.55359e-13	4.56495e-13	4.59165e-13	4.49049e-13	4.51036e-13	4.46694e-13	4.46107e-13	4.4479e-13	biosphere3		kilogram	air	biosphere
	Benzaldehyde	0	0	0	0	0	0	0	0	biosphere3		kilogram	water	biosphere
	Benzene	1.56073e-09	1.55573e-09	1.46866e-09	1.25365e-09	1.25273e-09	1.09396e-09	1.04221e-09	1.01135e-09	biosphere3		kilogram	air::low population density, long-term	biosphere
	Benzene	1.69563e-06	1.68235e-06	1.66951e-06	1.64806e-06	1.63709e-06	1.61214e-06	1.59716e-06	1.54623e-06	biosphere3		kilogram	air::non-urban air or from high stacks	biosphere
	Benzene	3.46096e-07	3.41241e-07	3.38025e-07	3.34973e-07	3.33783e-07	3.29459e-07	3.24969e-07	3.71254e-07	biosphere3		kilogram	air::urban air close to ground	biosphere
	Benzene	8.51536e-08	8.46977e-08	8.41773e-08	8.33597e-08	8.31737e-08	8.32157e-08	8.28725e-08	8.06413e-08	biosphere3		kilogram	air	biosphere
	Benzene	1.10235e-08	1.08525e-08	1.06464e-08	1.02994e-08	1.02513e-08	9.88487e-09	9.66454e-09	9.50062e-09	biosphere3		kilogram	water::ocean	biosphere
	Benzene	1.28011e-07	1.28124e-07	1.27786e-07	1.24486e-07	1.24517e-07	1.2317e-07	1.22957e-07	1.24051e-07	biosphere3		kilogram	water::surface water	biosphere
	Benzene	6.99096e-12	6.94936e-12	6.91322e-12	6.87136e-12	6.85984e-12	6.78481e-12	6.74085e-12	6.70482e-12	biosphere3		kilogram	water	biosphere
	Benzene, chloro-	1.80777e-08	1.8149e-08	1.83706e-08	1.83223e-08	1.82577e-08	1.79869e-08	1.77798e-08	1.77115e-08	biosphere3		kilogram	water::surface water	biosphere
	Benzene, ethyl-	1.08662e-07	1.07515e-07	1.05978e-07	1.03218e-07	1.01391e-07	9.99829e-08	9.7386e-08	8.65306e-08	biosphere3		kilogram	air::non-urban air or from high stacks	biosphere
	Benzene, ethyl-	1.55047e-08	1.53543e-08	1.52715e-08	1.52141e-08	1.51779e-08	1.50471e-08	1.4916e-08	1.64737e-08	biosphere3		kilogram	air::urban air close to ground	biosphere
	Benzene, ethyl-	1.32544e-11	1.4602e-11	1.38621e-11	1.29585e-11	1.23105e-11	1.06238e-11	9.65706e-12	1.20323e-11	biosphere3		kilogram	air	biosphere
	Benzene, ethyl-	3.97568e-09	3.914e-09	3.83969e-09	3.71455e-09	3.69718e-09	3.56503e-09	3.48557e-09	3.42645e-09	biosphere3		kilogram	water::ocean	biosphere
	Benzene, ethyl-	8.89469e-09	8.74829e-09	8.59486e-09	8.38505e-09	8.34604e-09	8.1124e-09	7.9668e-09	7.87206e-09	biosphere3		kilogram	water::surface water	biosphere
	Benzene, ethyl-	2.23962e-13	2.23939e-13	2.24548e-13	2.26351e-13	2.26345e-13	2.26449e-13	2.26584e-13	2.26427e-13	biosphere3		kilogram	water	biosphere
	Benzene, hexachloro-	5.15439e-20	5.15227e-20	5.15108e-20	5.14872e-20	5.14718e-20	5.1464e-20	5.14616e-20	5.14179e-20	biosphere3		kilogram	air::non-urban air or from high stacks	biosphere
	Benzene, hexachloro-	2.30705e-14	2.31311e-14	2.32754e-14	2.36107e-14	2.38376e-14	2.46627e-14	2.53582e-14	2.65723e-14	biosphere3		kilogram	air::urban air close to ground	biosphere
	Benzene, hexachloro-	2.13963e-12	2.27345e-12	2.41485e-12	2.5776e-12	2.70044e-12	2.8724e-12	3.10071e-12	3.32019e-12	biosphere3		kilogram	air	biosphere
	Benzene, hexachloro-	1.09102e-15	1.09124e-15	1.09354e-15	1.09523e-15	1.09623e-15	1.09901e-15	1.10331e-15	1.10928e-15	biosphere3		kilogram	water	biosphere
	Benzene, pentachloro-	5.68321e-14	5.70757e-14	5.74949e-14	5.83666e-14	5.89565e-14	6.11035e-14	6.29363e-14	6.50684e-14	biosphere3		kilogram	air::urban air close to ground	biosphere
	Benzene, pentachloro-	2.20257e-19	2.20325e-19	2.20871e-19	2.22319e-19	2.22536e-19	2.24857e-19	2.26555e-19	2.26185e-19	biosphere3		kilogram	air	biosphere
	Benzene, pentachloro-	1.79027e-15	1.79063e-15	1.7944e-15	1.79718e-15	1.79882e-15	1.80337e-15	1.81043e-15	1.82023e-15	biosphere3		kilogram	water	biosphere
	Benzo(a)pyrene	8.52583e-09	8.47844e-09	8.44494e-09	8.37984e-09	8.35945e-09	8.2008e-09	8.12612e-09	8.11487e-09	biosphere3		kilogram	air::non-urban air or from high stacks	biosphere
	Benzo(a)pyrene	4.36587e-11	4.10069e-11	3.93544e-11	3.84906e-11	3.7914e-11	3.57987e-11	3.34065e-11	5.91092e-11	biosphere3		kilogram	air::urban air close to ground	biosphere
	Benzo(a)pyrene	1.56641e-10	1.57631e-10	1.59696e-10	1.63923e-10	1.64997e-10	1.70559e-10	1.73973e-10	1.76805e-10	biosphere3		kilogram	air	biosphere
	Benzo(a)pyrene	3.00311e-13	3.00295e-13	3.00553e-13	3.0072e-13	3.00741e-13	3.01045e-13	3.01292e-13	3.01295e-13	biosphere3		kilogram	water::surface water	biosphere
	Benzo(b)fluoranthene	1.64468e-14	1.63208e-14	1.62499e-14	1.6142e-14	1.6071e-14	1.6205e-14	1.65008e-14	1.68524e-14	biosphere3		kilogram	air	biosphere
	Benzo(b)fluoranthene	2.92896e-13	2.9288e-13	2.93132e-13	2.93295e-13	2.93316e-13	2.93611e-13	2.93853e-13	2.93856e-13	biosphere3		kilogram	water::surface water	biosphere
	Benzo(ghi)perylene	1.0173e-15	1.00955e-15	1.00556e-15	9.99038e-16	9.94681e-16	1.0031e-15	1.02145e-15	1.04313e-15	biosphere3		kilogram	air	biosphere
	Benzo(ghi)perylene	4.12155e-14	4.12133e-14	4.12488e-14	4.12716e-14	4.12746e-14	4.13162e-14	4.13502e-14	4.13506e-14	biosphere3		kilogram	water::surface water	biosphere
	Benzo(k)fluoranthene	1.18938e-14	1.18027e-14	1.17514e-14	1.16733e-14	1.16221e-14	1.17189e-14	1.19328e-14	1.21871e-14	biosphere3		kilogram	air	biosphere
	Benzo(k)fluoranthene	1.37797e-13	1.3779e-13	1.37908e-13	1.37985e-13	1.37994e-13	1.38134e-13	1.38247e-13	1.38249e-13	biosphere3		kilogram	water::surface water	biosphere
	Benzovindiflupyr	0	0	0	0	0	0	0	0	biosphere3		kilogram	soil::agricultural	biosphere
	Benzovindiflupyr	6.5003e-15	6.53752e-15	6.5435e-15	6.52098e-15	6.50942e-15	6.53892e-15	6.61156e-15	6.53294e-15	biosphere3		kilogram	soil::forestry	biosphere
	Benzovindiflupyr	0	0	0	0	0	0	0	0	biosphere3		kilogram	water::ground-	biosphere
	Benzovindiflupyr	2.29199e-16	2.30511e-16	2.30722e-16	2.29928e-16	2.2952e-16	2.3056e-16	2.33122e-16	2.3035e-16	biosphere3		kilogram	water	biosphere
	Benzyl alcohol	1.73261e-13	1.73928e-13	1.74702e-13	1.75169e-13	1.75757e-13	1.75098e-13	1.76901e-13	1.75865e-13	biosphere3		kilogram	water::surface water	biosphere
	Beryllium	0	0	0	0	0	0	0	0	biosphere3		kilogram	natural resource::in ground	biosphere
	Beryllium II	2.92743e-11	2.83971e-11	2.75368e-11	2.60506e-11	2.50256e-11	2.07511e-11	1.63667e-11	1.5444e-11	biosphere3		kilogram	air::low population density, long-term	biosphere
	Beryllium II	2.59031e-10	2.56208e-10	2.52818e-10	2.4682e-10	2.42826e-10	2.38322e-10	2.31411e-10	2.06842e-10	biosphere3		kilogram	air::non-urban air or from high stacks	biosphere
	Beryllium II	2.46535e-10	2.46128e-10	2.45819e-10	2.45579e-10	2.45387e-10	2.4511e-10	2.44825e-10	2.4407e-10	biosphere3		kilogram	air::urban air close to ground	biosphere
	Beryllium II	1.70164e-11	1.69902e-11	1.69539e-11	1.68838e-11	1.68792e-11	1.68017e-11	1.67613e-11	1.67266e-11	biosphere3		kilogram	air	biosphere
	Beryllium II	8.74795e-13	8.83144e-13	8.91342e-13	9.02047e-13	9.09261e-13	9.22085e-13	9.35423e-13	9.46276e-13	biosphere3		kilogram	soil::agricultural	biosphere
	Beryllium II	3.25786e-12	3.29021e-12	3.3332e-12	3.35591e-12	3.36903e-12	3.37449e-12	3.40978e-12	3.48463e-12	biosphere3		kilogram	soil::industrial	biosphere
	Beryllium II	6.11356e-10	6.04911e-10	5.9627e-10	5.80747e-10	5.70472e-10	5.62591e-10	5.48018e-10	4.86991e-10	biosphere3		kilogram	soil	biosphere
	Beryllium II	4.66635e-10	4.61236e-10	4.5659e-10	4.53437e-10	4.50981e-10	4.57293e-10	4.68207e-10	4.51833e-10	biosphere3		kilogram	water::ground-	biosphere
	Beryllium II	2.04972e-07	2.02505e-07	2.00425e-07	1.99478e-07	1.98752e-07	2.02994e-07	2.09768e-07	2.04452e-07	biosphere3		kilogram	water::ground-, long-term	biosphere
	Beryllium II	7.63329e-11	7.57581e-11	7.50152e-11	7.36381e-11	7.27301e-11	7.17012e-11	7.03221e-11	6.5033e-11	biosphere3		kilogram	water::surface water	biosphere
	Beryllium II	4.55037e-14	4.55554e-14	4.58864e-14	4.7074e-14	4.71419e-14	4.83089e-14	4.89266e-14	4.94126e-14	biosphere3		kilogram	water	biosphere
	Beta-cyfluthrin	3.81188e-14	3.83884e-14	3.84541e-14	3.8347e-14	3.82922e-14	3.85156e-14	3.89737e-14	3.85329e-14	biosphere3		kilogram	air::non-urban air or from high stacks	biosphere
	Beta-cyfluthrin	1.02089e-12	1.03336e-12	1.04599e-12	1.06004e-12	1.0687e-12	1.12399e-12	1.17118e-12	1.18567e-12	biosphere3		kilogram	soil::agricultural	biosphere
	Beta-cyfluthrin	1.08267e-15	1.08942e-15	1.09116e-15	1.0886e-15	1.08734e-15	1.09372e-15	1.1062e-15	1.09336e-15	biosphere3		kilogram	soil::forestry	biosphere
	Beta-cyfluthrin	6.10424e-19	6.14336e-19	6.15456e-19	6.1424e-19	6.13661e-19	6.17535e-19	6.24647e-19	6.17454e-19	biosphere3		kilogram	water::ground-	biosphere
	Beta-cyfluthrin	6.91114e-17	6.95404e-17	6.96486e-17	6.94811e-17	6.93988e-17	6.98006e-17	7.05962e-17	6.97755e-17	biosphere3		kilogram	water	biosphere
	Bicarbonate	1.32042e-07	1.31232e-07	1.30131e-07	1.2777e-07	1.26192e-07	1.2447e-07	1.2205e-07	1.12169e-07	biosphere3		kilogram	water::ocean	biosphere
	Bicarbonate	0	0	0	0	0	0	0	0	biosphere3		kilogram	water	biosphere
	Bifenox	1.00062e-14	1.00448e-14	1.00871e-14	1.01333e-14	1.01631e-14	1.03776e-14	1.05606e-14	1.06709e-14	biosphere3		kilogram	soil::agricultural	biosphere
	Bifenthrin	7.66623e-14	7.71701e-14	7.7333e-14	7.72162e-14	7.71637e-14	7.76941e-14	7.85989e-14	7.7703e-14	biosphere3		kilogram	air::non-urban air or from high stacks	biosphere
	Bifenthrin	3.584e-13	3.85226e-13	4.07496e-13	4.25251e-13	4.3606e-13	5.05845e-13	5.62594e-13	5.65747e-13	biosphere3		kilogram	soil::agricultural	biosphere
	Bifenthrin	2.28378e-15	2.29878e-15	2.30346e-15	2.2997e-15	2.29797e-15	2.31343e-15	2.3403e-15	2.31355e-15	biosphere3		kilogram	soil::forestry	biosphere
	Bifenthrin	3.37201e-19	3.39131e-19	3.39442e-19	3.38274e-19	3.37674e-19	3.39204e-19	3.42972e-19	3.38894e-19	biosphere3		kilogram	water::ground-	biosphere
	Bifenthrin	2.29037e-16	2.30389e-16	2.30653e-16	2.29946e-16	2.29588e-16	2.30733e-16	2.33321e-16	2.30569e-16	biosphere3		kilogram	water	biosphere
	Bitertanol	2.39437e-16	2.50682e-16	2.63154e-16	2.77673e-16	2.87029e-16	3.44354e-16	3.93811e-16	4.31413e-16	biosphere3		kilogram	soil::agricultural	biosphere
	BOD5, Biological Oxygen Demand	6.79097e-08	6.77589e-08	6.76369e-08	6.73765e-08	6.72122e-08	6.7119e-08	6.7026e-08	6.60692e-08	biosphere3		kilogram	water::ground-	biosphere
	BOD5, Biological Oxygen Demand	0.000216681	0.000216783	0.000216955	0.00021728	0.000217493	0.000218252	0.000219187	0.000220095	biosphere3		kilogram	water::ground-, long-term	biosphere
	BOD5, Biological Oxygen Demand	2.19193e-05	2.15949e-05	2.12835e-05	2.0904e-05	2.08396e-05	2.04427e-05	2.02293e-05	2.01033e-05	biosphere3		kilogram	water::ocean	biosphere
	BOD5, Biological Oxygen Demand	0.000360829	0.000360951	0.000361049	0.000361144	0.000361256	0.00036139	0.000361561	0.00036167	biosphere3		kilogram	water::surface water	biosphere
	BOD5, Biological Oxygen Demand	2.25354e-05	2.25437e-05	2.2551e-05	2.2547e-05	2.2552e-05	2.2557e-05	2.25665e-05	2.25813e-05	biosphere3		kilogram	water	biosphere
	Borate	2.37912e-11	2.38713e-11	2.39494e-11	2.41849e-11	2.43352e-11	2.53625e-11	2.61271e-11	2.62151e-11	biosphere3		kilogram	water::surface water	biosphere
	Borate	1.84199e-11	1.84361e-11	2.03438e-11	2.14416e-11	2.15275e-11	2.30082e-11	2.45176e-11	2.56824e-11	biosphere3		kilogram	water	biosphere
	Borax	9.21864e-12	9.64397e-12	1.02492e-11	1.12757e-11	1.1664e-11	1.28824e-11	1.38914e-11	1.45873e-11	biosphere3		kilogram	natural resource::in ground	biosphere
	Boric acid	1.18619e-18	1.3325e-18	4.42451e-17	6.73619e-17	6.73543e-17	9.64302e-17	1.25908e-16	1.46536e-16	biosphere3		kilogram	air::urban air close to ground	biosphere
	Boron	3.89276e-10	3.77582e-10	3.66109e-10	3.46316e-10	3.32665e-10	2.75764e-10	2.17383e-10	2.05074e-10	biosphere3		kilogram	air::low population density, long-term	biosphere
	Boron	5.90416e-07	5.74565e-07	5.59541e-07	5.4877e-07	5.41462e-07	5.59824e-07	5.92747e-07	5.46152e-07	biosphere3		kilogram	air::non-urban air or from high stacks	biosphere
	Boron	1.56819e-07	1.56459e-07	1.5601e-07	1.55262e-07	1.54754e-07	1.54429e-07	1.53817e-07	1.50814e-07	biosphere3		kilogram	air::urban air close to ground	biosphere
	Boron	1.29955e-09	1.28975e-09	1.27667e-09	1.25315e-09	1.23764e-09	1.22558e-09	1.20585e-09	1.11112e-09	biosphere3		kilogram	air	biosphere
	Boron	1.4827e-05	1.48284e-05	1.48299e-05	1.48322e-05	1.48331e-05	1.48371e-05	1.48418e-05	1.4846e-05	biosphere3		kilogram	natural resource::in ground	biosphere
	Boron	1.29627e-10	1.30859e-10	1.32068e-10	1.33645e-10	1.34712e-10	1.36604e-10	1.38576e-10	1.40181e-10	biosphere3		kilogram	soil::agricultural	biosphere
	Boron	1.18632e-08	1.17375e-08	1.17112e-08	1.17316e-08	1.17746e-08	1.19665e-08	1.20306e-08	1.21526e-08	biosphere3		kilogram	soil::industrial	biosphere
	Boron	1.94846e-08	1.93209e-08	1.91052e-08	1.87138e-08	1.84535e-08	1.82577e-08	1.78914e-08	1.63438e-08	biosphere3		kilogram	soil	biosphere
	Boron	5.83191e-09	5.51449e-09	5.25557e-09	5.16422e-09	5.09951e-09	5.4272e-09	6.00041e-09	5.71026e-09	biosphere3		kilogram	water::ground-	biosphere
	Boron	2.24861e-06	2.20706e-06	2.16486e-06	2.11798e-06	2.08657e-06	2.08688e-06	2.09549e-06	1.90657e-06	biosphere3		kilogram	water::ground-, long-term	biosphere
	Boron	3.97102e-08	3.91332e-08	3.8434e-08	3.72406e-08	3.70356e-08	3.57997e-08	3.50129e-08	3.4173e-08	biosphere3		kilogram	water::ocean	biosphere
	Boron	5.95562e-07	5.92404e-07	5.88999e-07	5.84525e-07	5.82453e-07	5.79984e-07	5.78743e-07	5.6748e-07	biosphere3		kilogram	water::surface water	biosphere
	Boron	1.20994e-09	1.19346e-09	1.1747e-09	1.14519e-09	1.14063e-09	1.1099e-09	1.09138e-09	1.07808e-09	biosphere3		kilogram	water	biosphere
	Boron trifluoride	8.20807e-15	9.21686e-15	2.96787e-13	4.51722e-13	4.51694e-13	6.46567e-13	8.44093e-13	9.82304e-13	biosphere3		kilogram	air::urban air close to ground	biosphere
	Boscalid	6.53469e-19	1.18667e-18	1.77845e-18	2.47105e-18	2.91727e-18	5.6145e-18	7.94377e-18	9.74805e-18	biosphere3		kilogram	soil::agricultural	biosphere
	Bromacil	0	0	0	0	0	0	0	0	biosphere3		kilogram	soil::agricultural	biosphere
	Bromate	3.38214e-06	3.38249e-06	3.38306e-06	3.3839e-06	3.3844e-06	3.38636e-06	3.38863e-06	3.39018e-06	biosphere3		kilogram	water::surface water	biosphere
	Bromide	2.56321e-09	2.56852e-09	2.57471e-09	2.59019e-09	2.60022e-09	2.66876e-09	2.71783e-09	2.72544e-09	biosphere3		kilogram	water::surface water	biosphere
	Bromine	1.31043e-11	1.31647e-11	1.32699e-11	1.33082e-11	1.33276e-11	1.33305e-11	1.3414e-11	1.35493e-11	biosphere3		kilogram	air::low population density, long-term	biosphere
	Bromine	3.86599e-07	3.82835e-07	3.77631e-07	3.67478e-07	3.60742e-07	3.53006e-07	3.42869e-07	3.005e-07	biosphere3		kilogram	air::non-urban air or from high stacks	biosphere
	Bromine	2.84393e-08	2.79058e-08	2.74115e-08	2.6766e-08	2.63377e-08	2.58167e-08	2.50242e-08	2.59531e-08	biosphere3		kilogram	air::urban air close to ground	biosphere
	Bromine	1.33333e-09	1.3272e-09	1.3028e-09	1.25993e-09	1.24563e-09	1.2282e-09	1.20627e-09	1.1339e-09	biosphere3		kilogram	air	biosphere
	Bromine	1.24443e-06	1.24443e-06	1.24444e-06	1.24446e-06	1.24447e-06	1.24454e-06	1.24459e-06	1.2446e-06	biosphere3		kilogram	natural resource::in water	biosphere
	Bromine	3.84136e-10	3.8531e-10	3.87487e-10	3.88109e-10	3.88413e-10	3.88504e-10	3.90274e-10	3.92385e-10	biosphere3		kilogram	soil::industrial	biosphere
	Bromine	6.46257e-11	6.44506e-11	6.50362e-11	6.53501e-11	6.53068e-11	6.58714e-11	6.64201e-11	6.77165e-11	biosphere3		kilogram	soil	biosphere
	Bromine	4.39235e-09	4.05589e-09	3.77953e-09	3.68145e-09	3.6137e-09	3.96148e-09	4.57259e-09	4.26964e-09	biosphere3		kilogram	water::ground-	biosphere
	Bromine	1.02077e-07	1.017e-07	1.01196e-07	1.00571e-07	1.00134e-07	1.01478e-07	1.02729e-07	9.85712e-08	biosphere3		kilogram	water::ground-, long-term	biosphere
	Bromine	1.03688e-07	1.02079e-07	1.00141e-07	9.68772e-08	9.64241e-08	9.29778e-08	9.09054e-08	8.93636e-08	biosphere3		kilogram	water::ocean	biosphere
	Bromine	2.03453e-06	2.0296e-06	2.02411e-06	2.01685e-06	2.01457e-06	2.01467e-06	2.01663e-06	1.99966e-06	biosphere3		kilogram	water::surface water	biosphere
	Bromine	5.09345e-10	5.09292e-10	5.10677e-10	5.14778e-10	5.14765e-10	5.15002e-10	5.15307e-10	5.14951e-10	biosphere3		kilogram	water	biosphere
	Bromopropane	0	0	0	0	0	0	0	0	biosphere3		kilogram	air	biosphere
	Bromopropane	0	0	0	0	0	0	0	0	biosphere3		kilogram	water	biosphere
	Bromoxynil	9.90949e-19	1.7558e-18	2.6047e-18	3.59819e-18	4.23827e-18	8.10746e-18	1.14488e-17	1.40369e-17	biosphere3		kilogram	air::non-urban air or from high stacks	biosphere
	Bromoxynil	5.46839e-12	5.59012e-12	5.73915e-12	5.96088e-12	6.04557e-12	6.37617e-12	6.58747e-12	6.6007e-12	biosphere3		kilogram	soil::agricultural	biosphere
	Bromoxynil	5.77424e-18	1.04743e-17	1.56909e-17	2.17961e-17	2.57295e-17	4.95055e-17	7.0038e-17	8.59426e-17	biosphere3		kilogram	water::ground-	biosphere
	Bromoxynil	2.35829e-20	4.28236e-20	6.41786e-20	8.91711e-20	1.05273e-19	2.02604e-19	2.86657e-19	3.51766e-19	biosphere3		kilogram	water::surface water	biosphere
	Bromuconazole	6.73529e-16	6.74381e-16	6.75293e-16	6.76129e-16	6.76672e-16	6.82277e-16	6.86968e-16	6.88478e-16	biosphere3		kilogram	soil::agricultural	biosphere
	Buprofezin	1.20386e-15	1.25683e-15	1.31557e-15	1.38393e-15	1.42799e-15	1.69814e-15	1.9312e-15	2.10818e-15	biosphere3		kilogram	soil::agricultural	biosphere
	Butadiene	4.14192e-14	4.16015e-14	4.17923e-14	4.20514e-14	4.22058e-14	4.31231e-14	4.3977e-14	4.41502e-14	biosphere3		kilogram	air::urban air close to ground	biosphere
	Butadiene	1.13989e-13	1.1413e-13	1.21287e-13	1.23781e-13	1.24004e-13	1.2743e-13	1.30215e-13	1.30564e-13	biosphere3		kilogram	air	biosphere
	Butane	1.6761e-10	1.67072e-10	1.57722e-10	1.34632e-10	1.34532e-10	1.17482e-10	1.11925e-10	1.08611e-10	biosphere3		kilogram	air::low population density, long-term	biosphere
	Butane	1.67691e-06	1.65261e-06	1.63597e-06	1.61581e-06	1.61659e-06	1.61963e-06	1.63772e-06	1.65747e-06	biosphere3		kilogram	air::non-urban air or from high stacks	biosphere
	Butane	4.07073e-07	4.07017e-07	4.0697e-07	4.06862e-07	4.06843e-07	4.06812e-07	4.06792e-07	4.06753e-07	biosphere3		kilogram	air::urban air close to ground	biosphere
	Butane	4.7345e-07	4.73429e-07	4.73451e-07	4.73447e-07	4.73448e-07	4.73449e-07	4.73452e-07	4.73451e-07	biosphere3		kilogram	air	biosphere
	Butanol	1.60494e-06	1.60494e-06	1.60494e-06	1.60494e-06	1.60494e-06	1.60494e-06	1.60494e-06	1.60493e-06	biosphere3		kilogram	air::urban air close to ground	biosphere
	Butanol	3.9587e-06	3.9587e-06	3.9587e-06	3.9587e-06	3.95871e-06	3.95871e-06	3.95871e-06	3.95871e-06	biosphere3		kilogram	water::surface water	biosphere
	Butanol	0	0	0	0	0	0	0	0	biosphere3		kilogram	water	biosphere
	Butene	0.000167541	0.000167541	0.000167541	0.000167541	0.000167541	0.000167541	0.000167541	0.000167541	biosphere3		kilogram	air::urban air close to ground	biosphere
	Butene	5.16134e-08	5.16134e-08	5.16134e-08	5.16134e-08	5.16134e-08	5.16135e-08	5.16135e-08	5.16135e-08	biosphere3		kilogram	air	biosphere
	Butene	6.70185e-05	6.70185e-05	6.70185e-05	6.70185e-05	6.70185e-05	6.70185e-05	6.70185e-05	6.70185e-05	biosphere3		kilogram	water::surface water	biosphere
	Butene	1.24283e-06	1.24283e-06	1.24283e-06	1.24283e-06	1.24283e-06	1.24283e-06	1.24283e-06	1.24283e-06	biosphere3		kilogram	water	biosphere
	Butyl acetate	1.93223e-07	1.93224e-07	1.93229e-07	1.93234e-07	1.93238e-07	1.93248e-07	1.93253e-07	1.9326e-07	biosphere3		kilogram	water::surface water	biosphere
	Butylcarbamate, iodopropynyl	0	0	0	0	0	0	0	0	biosphere3		kilogram	air::non-urban air or from high stacks	biosphere
	Butylcarbamate, iodopropynyl	0	0	0	0	0	0	0	0	biosphere3		kilogram	water::surface water	biosphere
	Butyrolactone	4.99032e-13	4.99964e-13	2.71567e-12	3.3408e-12	3.33725e-12	4.03693e-12	4.55241e-12	4.73798e-12	biosphere3		kilogram	water	biosphere
	Cadmium	1.32353e-08	1.32392e-08	1.32509e-08	1.328e-08	1.32837e-08	1.33064e-08	1.33207e-08	1.33279e-08	biosphere3		kilogram	natural resource::in ground	biosphere
	Cadmium II	4.8517e-11	4.76523e-11	4.6555e-11	4.42244e-11	4.31453e-11	3.79387e-11	3.3126e-11	3.22457e-11	biosphere3		kilogram	air::low population density, long-term	biosphere
	Cadmium II	4.0735e-18	4.07736e-18	2.83191e-17	3.51592e-17	3.512e-17	4.27944e-17	4.68065e-17	4.72319e-17	biosphere3		kilogram	air::lower stratosphere + upper troposphere	biosphere
	Cadmium II	4.16921e-08	4.17228e-08	4.18114e-08	4.18803e-08	4.18955e-08	4.19979e-08	4.20748e-08	4.2026e-08	biosphere3		kilogram	air::non-urban air or from high stacks	biosphere
	Cadmium II	5.25375e-10	5.02597e-10	4.86857e-10	4.78609e-10	4.73222e-10	4.55677e-10	4.40753e-10	4.71511e-10	biosphere3		kilogram	air::urban air close to ground	biosphere
	Cadmium II	1.2216e-09	1.21936e-09	1.20975e-09	1.19194e-09	1.19144e-09	1.1841e-09	1.17923e-09	1.17647e-09	biosphere3		kilogram	air	biosphere
	Cadmium II	3.19588e-10	3.09461e-10	3.03557e-10	3.00624e-10	2.98549e-10	2.90449e-10	2.80688e-10	3.83163e-10	biosphere3		kilogram	soil::agricultural	biosphere
	Cadmium II	5.44996e-12	5.45823e-12	5.46549e-12	5.48098e-12	5.49013e-12	5.51203e-12	5.5192e-12	5.52089e-12	biosphere3		kilogram	soil::forestry	biosphere
	Cadmium II	4.09611e-10	4.12296e-10	4.16305e-10	4.17769e-10	4.18609e-10	4.18678e-10	4.22022e-10	4.2753e-10	biosphere3		kilogram	soil::industrial	biosphere
	Cadmium II	6.35807e-11	6.30307e-11	6.24865e-11	6.1335e-11	6.05138e-11	6.00246e-11	5.90034e-11	5.44914e-11	biosphere3		kilogram	soil	biosphere
	Cadmium II	9.72095e-10	9.68555e-10	9.66607e-10	9.65096e-10	9.62487e-10	9.6718e-10	9.7297e-10	9.55657e-10	biosphere3		kilogram	water::ground-	biosphere
	Cadmium II	2.36293e-07	2.35462e-07	2.35127e-07	2.35483e-07	2.35414e-07	2.37796e-07	2.41126e-07	2.40436e-07	biosphere3		kilogram	water::ground-, long-term	biosphere
	Cadmium II	2.36155e-10	2.36593e-10	2.40473e-10	2.55055e-10	2.5597e-10	2.72483e-10	2.80754e-10	2.89169e-10	biosphere3		kilogram	water::ocean	biosphere
	Cadmium II	2.33765e-09	2.33978e-09	2.34598e-09	2.34874e-09	2.35006e-09	2.35032e-09	2.35287e-09	2.3514e-09	biosphere3		kilogram	water::surface water	biosphere
	Cadmium II	4.16595e-10	4.16192e-10	4.16004e-10	4.14179e-10	4.14703e-10	4.16096e-10	4.20373e-10	4.21285e-10	biosphere3		kilogram	water	biosphere
	Caesium	1.48125e-10	1.45827e-10	1.43059e-10	1.38396e-10	1.37749e-10	1.32825e-10	1.29865e-10	1.27662e-10	biosphere3		kilogram	water::ocean	biosphere
	Caesium	3.31397e-10	3.25942e-10	3.20226e-10	3.12408e-10	3.10955e-10	3.0225e-10	2.96825e-10	2.93296e-10	biosphere3		kilogram	water::surface water	biosphere
	Caesium-134	5.38046e-11	5.40502e-11	5.42708e-11	5.07814e-11	4.83556e-11	3.63434e-11	2.32132e-11	1.60259e-11	biosphere3		kilo Becquerel	air::non-urban air or from high stacks	biosphere
	Caesium-134	1.75516e-07	1.71289e-07	1.67575e-07	1.72953e-07	1.76421e-07	1.8151e-07	1.78186e-07	1.89427e-07	biosphere3		kilo Becquerel	water::surface water	biosphere
	Caesium-136	3.80655e-09	3.58038e-09	3.34952e-09	3.135e-09	2.98989e-09	2.60128e-09	2.33055e-09	2.50978e-09	biosphere3		kilo Becquerel	water::surface water	biosphere
	Caesium-137	1.03024e-09	1.02863e-09	1.02647e-09	9.60491e-10	9.14729e-10	6.96671e-10	4.62312e-10	3.42507e-10	biosphere3		kilo Becquerel	air::non-urban air or from high stacks	biosphere
	Caesium-137	3.782e-05	3.67377e-05	3.57105e-05	3.49943e-05	3.44808e-05	3.16037e-05	2.79595e-05	2.82717e-05	biosphere3		kilo Becquerel	water::ocean	biosphere
	Caesium-137	2.59439e-06	2.51986e-06	2.44381e-06	2.30046e-06	2.20192e-06	1.81375e-06	1.43311e-06	1.34618e-06	biosphere3		kilo Becquerel	water::surface water	biosphere
	Calcite	0.00717264	0.00715021	0.00713454	0.00712817	0.00712822	0.00716433	0.00723233	0.00722896	biosphere3		kilogram	natural resource::in ground	biosphere
	Calcium	8.50084e-08	8.28109e-08	8.06519e-08	7.68454e-08	7.422e-08	6.31721e-08	5.19266e-08	4.96464e-08	biosphere3		kilogram	air::low population density, long-term	biosphere
	Calcium	5.38986e-08	5.33628e-08	5.27126e-08	5.15688e-08	5.08058e-08	5.03616e-08	4.95268e-08	4.49223e-08	biosphere3		kilogram	air::non-urban air or from high stacks	biosphere
	Calcium	7.1233e-07	6.8209e-07	6.63246e-07	6.53405e-07	6.46785e-07	6.22952e-07	5.95757e-07	8.95562e-07	biosphere3		kilogram	air::urban air close to ground	biosphere
	Calcium	4.40168e-08	4.41751e-08	4.17009e-08	3.73751e-08	3.72297e-08	3.61673e-08	3.52354e-08	3.56631e-08	biosphere3		kilogram	air	biosphere
	Calcium	1.453e-05	1.45343e-05	1.45531e-05	1.4586e-05	1.45902e-05	1.46167e-05	1.46342e-05	1.46432e-05	biosphere3		kilogram	natural resource::in ground	biosphere
	Calcium	4.29407e-06	4.09473e-06	3.97058e-06	3.91001e-06	3.86901e-06	3.69884e-06	3.49913e-06	5.51028e-06	biosphere3		kilogram	soil::agricultural	biosphere
	Calcium	5.0297e-06	4.98092e-06	4.97173e-06	4.98023e-06	4.9977e-06	5.07337e-06	5.10013e-06	5.15073e-06	biosphere3		kilogram	soil::industrial	biosphere
	Calcium	1.87726e-06	1.8575e-06	1.83103e-06	1.78345e-06	1.75195e-06	1.72781e-06	1.68315e-06	1.4961e-06	biosphere3		kilogram	soil	biosphere
	Calcium II	1.74269e-05	1.69846e-05	1.66126e-05	1.652e-05	1.64492e-05	1.72653e-05	1.86288e-05	1.8086e-05	biosphere3		kilogram	water::ground-	biosphere
	Calcium II	0.00134244	0.0013079	0.00127956	0.00127352	0.00126897	0.00133101	0.00143555	0.00140961	biosphere3		kilogram	water::ground-, long-term	biosphere
	Calcium II	2.78566e-05	2.74579e-05	2.69788e-05	2.6171e-05	2.60553e-05	2.52069e-05	2.46938e-05	2.42872e-05	biosphere3		kilogram	water::ocean	biosphere
	Calcium II	0.000128005	0.000126631	0.000125228	0.000123516	0.000123016	0.000121908	0.000121748	0.000119536	biosphere3		kilogram	water::surface water	biosphere
	Calcium II	1.32898e-08	1.33108e-08	1.33655e-08	1.34707e-08	1.34963e-08	1.3565e-08	1.35983e-08	1.36416e-08	biosphere3		kilogram	water	biosphere
	Captan	5.33554e-15	5.3355e-15	5.3352e-15	5.33302e-15	5.33164e-15	5.34178e-15	5.34933e-15	5.33833e-15	biosphere3		kilogram	soil::agricultural	biosphere
	Carbaryl	3.32556e-14	3.36285e-14	3.37209e-14	3.35884e-14	3.35144e-14	3.3741e-14	3.42246e-14	3.3893e-14	biosphere3		kilogram	air::non-urban air or from high stacks	biosphere
	Carbaryl	2.21934e-13	2.23293e-13	2.24964e-13	2.27231e-13	2.28629e-13	2.37411e-13	2.44967e-13	2.48172e-13	biosphere3		kilogram	soil::agricultural	biosphere
	Carbaryl	1.47796e-19	1.59e-19	1.72217e-19	1.89494e-19	1.99112e-19	2.5228e-19	2.9662e-19	3.29843e-19	biosphere3		kilogram	water::ground-	biosphere
	Carbaryl	1.84049e-21	1.98002e-21	2.1446e-21	2.35975e-21	2.47953e-21	3.14163e-21	3.69379e-21	4.10751e-21	biosphere3		kilogram	water::surface water	biosphere
	Carbendazim	2.49946e-12	2.51377e-12	2.51607e-12	2.50742e-12	2.50297e-12	2.51431e-12	2.54224e-12	2.51201e-12	biosphere3		kilogram	air::non-urban air or from high stacks	biosphere
	Carbendazim	2.16125e-11	2.17345e-11	2.17562e-11	2.16846e-11	2.16487e-11	2.17537e-11	2.20001e-11	2.17588e-11	biosphere3		kilogram	soil::agricultural	biosphere
	Carbendazim	1.29722e-13	1.30465e-13	1.30584e-13	1.30135e-13	1.29904e-13	1.30493e-13	1.31942e-13	1.30373e-13	biosphere3		kilogram	soil::forestry	biosphere
	Carbendazim	3.78988e-14	3.81158e-14	3.81506e-14	3.80194e-14	3.7952e-14	3.8124e-14	3.85475e-14	3.80891e-14	biosphere3		kilogram	water::ground-	biosphere
	Carbendazim	4.64114e-15	4.66771e-15	4.67198e-15	4.65591e-15	4.64765e-15	4.66871e-15	4.72058e-15	4.66444e-15	biosphere3		kilogram	water	biosphere
	Carbetamide	4.27823e-13	4.26627e-13	4.24408e-13	4.20282e-13	4.17514e-13	4.08858e-13	4.00703e-13	3.9465e-13	biosphere3		kilogram	soil::agricultural	biosphere
	Carbofuran	1.02502e-10	1.03287e-10	1.03825e-10	1.04039e-10	1.04287e-10	1.06427e-10	1.09132e-10	1.10222e-10	biosphere3		kilogram	soil::agricultural	biosphere
	Carbon	2.2727e-06	2.28686e-06	2.30143e-06	2.32239e-06	2.33664e-06	2.36079e-06	2.38636e-06	2.49508e-06	biosphere3		kilogram	soil::agricultural	biosphere
	Carbon	8.02052e-06	7.99258e-06	8.00059e-06	8.01121e-06	8.02702e-06	8.08161e-06	8.11246e-06	8.18658e-06	biosphere3		kilogram	soil::industrial	biosphere
	Carbon	1.04715e-06	1.03611e-06	1.02131e-06	9.94717e-07	9.77118e-07	9.63619e-07	9.38658e-07	8.34129e-07	biosphere3		kilogram	soil	biosphere
	Carbon dioxide, fossil	3.55865e-09	3.62927e-09	3.65238e-09	3.64015e-09	3.63375e-09	3.68513e-09	3.76951e-09	3.76477e-09	biosphere3		kilogram	air::low population density, long-term	biosphere
	Carbon dioxide, fossil	1.26842e-09	1.26962e-09	8.81808e-09	1.09479e-08	1.09357e-08	1.33254e-08	1.45747e-08	1.47072e-08	biosphere3		kilogram	air::lower stratosphere + upper troposphere	biosphere
	Carbon dioxide, fossil	0.161386	0.158962	0.156675	0.153784	0.151874	0.152993	0.154685	0.142831	biosphere3		kilogram	air::non-urban air or from high stacks	biosphere
	Carbon dioxide, fossil	0.118551	0.118093	0.117763	0.117561	0.117427	0.117131	0.116883	0.116536	biosphere3		kilogram	air::urban air close to ground	biosphere
	Carbon dioxide, fossil	0.0122617	0.0121655	0.0119394	0.0113701	0.0113343	0.0108939	0.0107144	0.0105182	biosphere3		kilogram	air	biosphere
	Carbon dioxide, from soil or biomass stock	0.000164117	0.000153873	0.000145528	0.000133939	0.000126077	0.00011633	0.000106482	9.81904e-05	biosphere3		kilogram	air::non-urban air or from high stacks	biosphere
	Carbon dioxide, from soil or biomass stock	1.22631e-06	1.23574e-06	1.24209e-06	1.24442e-06	1.24726e-06	1.27225e-06	1.30434e-06	1.31721e-06	biosphere3		kilogram	air	biosphere
	Carbon dioxide, in air	0.00906252	0.00845571	0.00817274	0.0081069	0.00806488	0.00797018	0.00782711	0.0131826	biosphere3		kilogram	natural resource::in air	biosphere
	Carbon dioxide, non-fossil	0.000264011	0.000264228	0.00026447	0.00026486	0.000265085	0.000265643	0.000265914	0.000265825	biosphere3		kilogram	air::non-urban air or from high stacks	biosphere
	Carbon dioxide, non-fossil	0.00618829	0.00614982	0.00613353	0.00613256	0.00613046	0.0060448	0.00593125	0.00601872	biosphere3		kilogram	air::urban air close to ground	biosphere
	Carbon dioxide, non-fossil	0.00258862	0.00204554	0.00172059	0.00161367	0.0015439	0.00139128	0.00126894	0.0074978	biosphere3		kilogram	air	biosphere
	Carbon dioxide, non-fossil, resource correction	-0.000124406	-2.36115e-05	-6.19058e-05	-0.000110067	-0.000145532	-0.000238858	-0.000262969	3.95905e-05	biosphere3		kilogram	natural resource::in air	biosphere
	Carbon dioxide, to soil or biomass stock	8.30783e-07	8.30527e-07	8.30201e-07	8.29636e-07	8.29255e-07	8.2902e-07	8.28463e-07	8.25634e-07	biosphere3		kilogram	soil::agricultural	biosphere
	Carbon dioxide, to soil or biomass stock	1.30989e-07	1.31192e-07	1.31317e-07	1.31295e-07	1.31322e-07	1.32009e-07	1.32883e-07	1.32918e-07	biosphere3		kilogram	soil	biosphere
	Carbon disulfide	2.07663e-06	2.07846e-06	2.0831e-06	2.08766e-06	2.0892e-06	2.0947e-06	2.09969e-06	2.10372e-06	biosphere3		kilogram	air::non-urban air or from high stacks	biosphere
	Carbon disulfide	2.23452e-12	2.25975e-12	2.27472e-12	2.29625e-12	2.30885e-12	2.3561e-12	2.38694e-12	2.4176e-12	biosphere3		kilogram	air::urban air close to ground	biosphere
	Carbon disulfide	1.03707e-12	1.03739e-12	1.03996e-12	1.04678e-12	1.0478e-12	1.05873e-12	1.06672e-12	1.06498e-12	biosphere3		kilogram	air	biosphere
	Carbon disulfide	3.0434e-12	3.08542e-12	3.13254e-12	3.198e-12	3.23867e-12	3.38052e-12	3.46934e-12	3.49242e-12	biosphere3		kilogram	water::surface water	biosphere
[truncated: 8,408 more rows]

## Sheet: S2-9. CC changes CFs
Back to Cover sheet
[truncated: 180 more rows]

[truncated: 31 more sheets: S2-10. Results midpoint, S2-11. Results endpoint, S2-12. Contributions - Midpoint, S2-13. Contributions - Process, S2-14. Scenario analysis, S2-15. Figure 3, S2-16. Figure 4, S2-17. Figure 5, S2-18. Figure S.2, S2-19. Figure S.3, S2-20. Figure S.4, S2-21. Figure S.5, S2-22. Figure S.6, S2-23. Figure S.7, S2-24. Figure S.8, S2-25. Figure S.9, S2-26. Figure S.10, S2-27. Figure S.11, S2-28. Figure S.12, S2-29. Figure S.13 …]
